# Supplementary material for: A dynamic model of COVID-19 infection quantifies the impact of preventive interventions on the infection of severely immunocompromised subjects in the United Kingdom
Source: PLoS One. 2026 Feb 23;21(2):e0341331. doi: 10.1371/journal.pone.0341331 (PMC12928435; doi:10.1371/journal.pone.0341331)
Supplement: S2 File — (ZIP) [file pone.0341331.s002.zip › DoseDay.csv]

129	1	4755.654546	7133.48182	27410.86364	0	0	0	0	0	0	0	0	0
130	1	4755.654546	7133.48182	27410.86364	0	0	0	0	0	0	0	0	0
131	1	4755.654546	7133.48182	27410.86364	0	0	0	0	0	0	0	0	0
132	1	4755.654546	7133.48182	27410.86364	0	0	0	0	0	0	0	0	0
133	1	4755.654546	7133.48182	27410.86364	0	0	0	0	0	0	0	0	0
134	1	4755.654546	7133.48182	27410.86364	0	0	0	0	0	0	0	0	0
135	1	4755.654546	7133.48182	27410.86364	0	0	0	0	0	0	0	0	0
136	1	4755.654546	7133.48182	27410.86364	0	0	0	0	0	0	0	0	0
137	1	4755.654545	7133.48182	27410.86364	0	0	0	0	0	0	0	0	0
138	1	4755.654546	7133.48182	27410.86364	0	0	0	0	0	0	0	0	0
139	1	4755.654546	7133.48182	27410.86364	0	0	0	0	0	0	0	0	0
140	1	4755.654545	7133.48182	27410.86364	0	0	0	0	0	0	0	0	0
141	1	4755.654546	7133.48182	27410.86364	0	0	0	0	0	0	0	0	0
142	1	4755.654545	7133.48182	27410.86364	0	0	0	0	0	0	0	0	0
143	1	4755.654546	7133.48182	27410.86364	0	0	0	0	0	0	0	0	0
144	1	4755.654546	7133.48182	27410.86364	0	0	0	0	0	0	0	0	0
145	1	4755.654545	7133.48182	27410.86364	0	0	0	0	0	0	0	0	0
146	1	4755.654546	7133.48182	27410.86364	0	0	0	0	0	0	0	0	0
147	1	4755.654546	7133.48182	27410.86364	0	0	0	0	0	0	0	0	0
148	1	4755.654546	7133.48182	27410.86364	0	0	0	0	0	0	0	0	0
149	1	9169.558441	13754.33766	20916.81819	704.7792207	1057.168831	1092.480519	0	0	0	0	0	0
150	1	9169.558441	13754.33766	20916.81819	704.7792207	1057.168831	1092.480519	0	0	0	0	0	0
151	1	9169.558441	13754.33766	20916.81819	704.7792207	1057.168831	1092.480519	0	0	0	0	0	0
152	1	9169.558441	13754.33766	20916.81819	704.7792207	1057.168831	1092.480519	0	0	0	0	0	0
153	1	9169.558441	13754.33766	20916.81819	704.7792207	1057.168831	1092.480519	0	0	0	0	0	0
154	1	9169.558441	13754.33766	20916.81819	704.7792207	1057.168831	1092.480519	0	0	0	0	0	0
155	1	9169.558441	13754.33766	20916.81819	704.7792207	1057.168831	1092.480519	0	0	0	0	0	0
156	1	27149.2987	40723.94806	61329.46757	3514.857144	5272.285715	41801.71428	0	0	0	0	0	0
157	1	27149.2987	40723.94806	61329.46757	3514.857144	5272.285715	41801.71428	0	0	0	0	0	0
158	1	27149.2987	40723.94806	61329.46757	3514.857144	5272.285715	41801.71428	0	0	0	0	0	0
159	1	27149.2987	40723.94806	61329.46757	3514.857144	5272.285715	41801.71428	0	0	0	0	0	0
160	1	27149.2987	40723.94806	61329.46757	3514.857144	5272.285715	41801.71428	0	0	0	0	0	0
161	1	27149.2987	40723.94806	61329.46757	3514.857144	5272.285715	41801.71428	0	0	0	0	0	0
162	1	27149.2987	40723.94806	61329.46757	3514.857144	5272.285715	41801.71428	0	0	0	0	0	0
163	1	47335.63637	71003.45451	104595.6233	1186.90909	1780.363636	4103.441557	0	0	0	0	0	0
164	1	47335.63637	71003.45451	104595.6233	1186.90909	1780.363636	4103.441557	0	0	0	0	0	0
165	1	47335.63637	71003.45451	104595.6233	1186.90909	1780.363636	4103.441557	0	0	0	0	0	0
166	1	47335.63637	71003.45451	104595.6233	1186.90909	1780.363636	4103.441557	0	0	0	0	0	0
167	1	47335.63637	71003.45451	104595.6233	1186.90909	1780.363636	4103.441557	0	0	0	0	0	0
168	1	47335.63637	71003.45451	104595.6233	1186.90909	1780.363636	4103.441557	0	0	0	0	0	0
169	1	47335.63637	71003.45451	104595.6233	1186.90909	1780.363636	4103.441557	0	0	0	0	0	0
170	1	86173.61036	129260.4156	103753.4027	382.6493514	573.9740257	1447.233771	0	0	0	0	0	0
171	1	86173.61036	129260.4156	103753.4027	382.6493514	573.9740257	1447.233771	0	0	0	0	0	0
172	1	86173.61036	129260.4156	103753.4027	382.6493514	573.9740257	1447.233771	0	0	0	0	0	0
173	1	86173.61036	129260.4156	103753.4027	382.6493514	573.9740257	1447.233771	0	0	0	0	0	0
174	1	86173.61036	129260.4156	103753.4027	382.6493514	573.9740257	1447.233771	0	0	0	0	0	0
175	1	86173.61036	129260.4156	103753.4027	382.6493514	573.9740257	1447.233771	0	0	0	0	0	0
176	1	86173.61036	129260.4156	103753.4027	382.6493514	573.9740257	1447.233771	0	0	0	0	0	0
177	1	8393.137143	104346.4993	216971.2207	1262.36075	696.2236657	520.5584429	0	0	0	0	0	0
178	1	8393.137143	104346.4993	216971.2207	1262.36075	696.2236657	520.5584429	0	0	0	0	0	0
179	1	8393.137143	104346.4993	216971.2207	1262.36075	696.2236657	520.5584429	0	0	0	0	0	0
180	1	8393.137143	104346.4993	216971.2207	1262.36075	696.2236657	520.5584429	0	0	0	0	0	0
181	1	8393.137143	104346.4993	216971.2207	1262.36075	696.2236657	520.5584429	0	0	0	0	0	0
182	1	8393.137143	104346.4993	216971.2207	1262.36075	696.2236657	520.5584429	0	0	0	0	0	0
183	1	8393.137143	104346.4993	216971.2207	1262.36075	696.2236657	520.5584429	0	0	0	0	0	0
184	1	63498.66657	233572.4763	49062.57143	535.6190471	715.8095243	373.7142857	0	0	0	0	0	0
185	1	63498.66657	233572.4763	49062.57143	535.6190471	715.8095243	373.7142857	0	0	0	0	0	0
186	1	63498.66657	233572.4763	49062.57143	535.6190471	715.8095243	373.7142857	0	0	0	0	0	0
187	1	63498.66657	233572.4763	49062.57143	535.6190471	715.8095243	373.7142857	0	0	0	0	0	0
188	1	63498.66657	233572.4763	49062.57143	535.6190471	715.8095243	373.7142857	0	0	0	0	0	0
189	1	63498.66657	233572.4763	49062.57143	535.6190471	715.8095243	373.7142857	0	0	0	0	0	0
190	1	63498.66657	233572.4763	49062.57143	535.6190471	715.8095243	373.7142857	0	0	0	0	0	0
191	1	106614.7937	205712.6349	19016.14286	908.7619057	1214.95238	524	0	0	0	0	0	0
192	1	106614.7937	205712.6349	19016.14286	908.7619057	1214.95238	524	0	0	0	0	0	0
193	1	106614.7937	205712.6349	19016.14286	908.7619057	1214.95238	524	0	0	0	0	0	0
194	1	106614.7937	205712.6349	19016.14286	908.7619057	1214.95238	524	0	0	0	0	0	0
195	1	106614.7937	205712.6349	19016.14286	908.7619057	1214.95238	524	0	0	0	0	0	0
196	1	106614.7937	205712.6349	19016.14286	908.7619057	1214.95238	524	0	0	0	0	0	0
197	1	106614.7937	205712.6349	19016.14286	908.7619057	1214.95238	524	0	0	0	0	0	0
198	1	36310.5	255272.0714	6356	386.7573686	2502.671203	390.5714286	0	0	0	0	0	0
199	1	36310.5	255272.0714	6356	386.7573686	2502.671203	390.5714286	0	0	0	0	0	0
200	1	36310.5	255272.0714	6356	386.7573686	2502.671203	390.5714286	0	0	0	0	0	0
201	1	36310.5	255272.0714	6356	386.7573686	2502.671203	390.5714286	0	0	0	0	0	0
202	1	36310.5	255272.0714	6356	386.7573686	2502.671203	390.5714286	0	0	0	0	0	0
203	1	36310.5	255272.0714	6356	386.7573686	2502.671203	390.5714286	0	0	0	0	0	0
204	1	36310.5	255272.0714	6356	386.7573686	2502.671203	390.5714286	0	0	0	0	0	0
205	1	136546.3571	180585.7857	3972.714286	5958.377551	3889.193877	2677.285714	0	0	0	0	0	0
206	1	136546.3571	180585.7857	3972.714286	5958.377551	3889.193877	2677.285714	0	0	0	0	0	0
207	1	136546.3571	180585.7857	3972.714286	5958.377551	3889.193877	2677.285714	0	0	0	0	0	0
208	1	136546.3571	180585.7857	3972.714286	5958.377551	3889.193877	2677.285714	0	0	0	0	0	0
209	1	136546.3571	180585.7857	3972.714286	5958.377551	3889.193877	2677.285714	0	0	0	0	0	0
210	1	136546.3571	180585.7857	3972.714286	5958.377551	3889.193877	2677.285714	0	0	0	0	0	0
211	1	136546.3571	180585.7857	3972.714286	5958.377551	3889.193877	2677.285714	0	0	0	0	0	0
212	1	35513.59186	218993.5514	721.7142857	6794.602043	8151.2551	13374	0	0	0	0	0	0
213	1	35513.59186	218993.5514	721.7142857	6794.602043	8151.2551	13374	0	0	0	0	0	0
214	1	35513.59186	218993.5514	721.7142857	6794.602043	8151.2551	13374	0	0	0	0	0	0
215	1	35513.59186	218993.5514	721.7142857	6794.602043	8151.2551	13374	0	0	0	0	0	0
216	1	35513.59186	218993.5514	721.7142857	6794.602043	8151.2551	13374	0	0	0	0	0	0
217	1	35513.59186	218993.5514	721.7142857	6794.602043	8151.2551	13374	0	0	0	0	0	0
218	1	35513.59186	218993.5514	721.7142857	6794.602043	8151.2551	13374	0	0	0	0	0	0
219	1	17284.97957	223668.02	1676.142857	10017.27891	14486.14966	20292.42857	0	0	0	0	0	0
220	1	17284.97957	223668.02	1676.142857	10017.27891	14486.14966	20292.42857	0	0	0	0	0	0
221	1	17284.97957	223668.02	1676.142857	10017.27891	14486.14966	20292.42857	0	0	0	0	0	0
222	1	17284.97957	223668.02	1676.142857	10017.27891	14486.14966	20292.42857	0	0	0	0	0	0
223	1	17284.97957	223668.02	1676.142857	10017.27891	14486.14966	20292.42857	0	0	0	0	0	0
224	1	17284.97957	223668.02	1676.142857	10017.27891	14486.14966	20292.42857	0	0	0	0	0	0
225	1	17284.97957	223668.02	1676.142857	10017.27891	14486.14966	20292.42857	0	0	0	0	0	0
226	1	30805.82857	405085.1714	371.1428571	16653.10476	27249.60953	26493	0	0	0	0	0	0
227	1	30805.82857	405085.1714	371.1428571	16653.10476	27249.60953	26493	0	0	0	0	0	0
228	1	30805.82857	405085.1714	371.1428571	16653.10476	27249.60953	26493	0	0	0	0	0	0
229	1	30805.82857	405085.1714	371.1428571	16653.10476	27249.60953	26493	0	0	0	0	0	0
230	1	30805.82857	405085.1714	371.1428571	16653.10476	27249.60953	26493	0	0	0	0	0	0
231	1	30805.82857	405085.1714	371.1428571	16653.10476	27249.60953	26493	0	0	0	0	0	0
232	1	30805.82857	405085.1714	371.1428571	16653.10476	27249.60953	26493	0	0	0	0	0	0
233	1	60166.52857	253054.6143	1121.857143	36996.45714	62536.82857	87702.71429	0	0	0	0	0	0
234	1	60166.52857	253054.6143	1121.857143	36996.45714	62536.82857	87702.71429	0	0	0	0	0	0
235	1	60166.52857	253054.6143	1121.857143	36996.45714	62536.82857	87702.71429	0	0	0	0	0	0
236	1	60166.52857	253054.6143	1121.857143	36996.45714	62536.82857	87702.71429	0	0	0	0	0	0
237	1	60166.52857	253054.6143	1121.857143	36996.45714	62536.82857	87702.71429	0	0	0	0	0	0
238	1	60166.52857	253054.6143	1121.857143	36996.45714	62536.82857	87702.71429	0	0	0	0	0	0
239	1	60166.52857	253054.6143	1121.857143	36996.45714	62536.82857	87702.71429	0	0	0	0	0	0
240	1	43306.07143	52047.5	466	32626.97143	66625.17143	109474.4286	0	0	0	0	0	0
241	1	43306.07143	52047.5	466	32626.97143	66625.17143	109474.4286	0	0	0	0	0	0
242	1	43306.07143	52047.5	466	32626.97143	66625.17143	109474.4286	0	0	0	0	0	0
243	1	43306.07143	52047.5	466	32626.97143	66625.17143	109474.4286	0	0	0	0	0	0
244	1	43306.07143	52047.5	466	32626.97143	66625.17143	109474.4286	0	0	0	0	0	0
245	1	43306.07143	52047.5	466	32626.97143	66625.17143	109474.4286	0	0	0	0	0	0
246	1	43306.07143	52047.5	466	32626.97143	66625.17143	109474.4286	0	0	0	0	0	0
247	1	26862.64286	23402.21429	478.1428571	40090.05714	117863.3714	137634.7143	0	0	0	0	0	0
248	1	26862.64286	23402.21429	478.1428571	40090.05714	117863.3714	137634.7143	0	0	0	0	0	0
249	1	26862.64286	23402.21429	478.1428571	40090.05714	117863.3714	137634.7143	0	0	0	0	0	0
250	1	26862.64286	23402.21429	478.1428571	40090.05714	117863.3714	137634.7143	0	0	0	0	0	0
251	1	26862.64286	23402.21429	478.1428571	40090.05714	117863.3714	137634.7143	0	0	0	0	0	0
252	1	26862.64286	23402.21429	478.1428571	40090.05714	117863.3714	137634.7143	0	0	0	0	0	0
253	1	26862.64286	23402.21429	478.1428571	40090.05714	117863.3714	137634.7143	0	0	0	0	0	0
254	1	9909.214286	72153.92857	75.28571429	38477.6	176884.4	106532.4286	0	0	0	0	0	0
255	1	9909.214286	72153.92857	75.28571429	38477.6	176884.4	106532.4286	0	0	0	0	0	0
256	1	9909.214286	72153.92857	75.28571429	38477.6	176884.4	106532.4286	0	0	0	0	0	0
257	1	9909.214286	72153.92857	75.28571429	38477.6	176884.4	106532.4286	0	0	0	0	0	0
258	1	9909.214286	72153.92857	75.28571429	38477.6	176884.4	106532.4286	0	0	0	0	0	0
259	1	9909.214286	72153.92857	75.28571429	38477.6	176884.4	106532.4286	0	0	0	0	0	0
260	1	9909.214286	72153.92857	75.28571429	38477.6	176884.4	106532.4286	0	0	0	0	0	0
261	1	28343	62871.14286	0	36973.71429	239032.2857	53182.14286	0	0	0	0	0	0
262	1	28343	62871.14286	0	36973.71429	239032.2857	53182.14286	0	0	0	0	0	0
263	1	28343	62871.14286	0	36973.71429	239032.2857	53182.14286	0	0	0	0	0	0
264	1	28343	62871.14286	0	36973.71429	239032.2857	53182.14286	0	0	0	0	0	0
265	1	28343	62871.14286	0	36973.71429	239032.2857	53182.14286	0	0	0	0	0	0
266	1	28343	62871.14286	0	36973.71429	239032.2857	53182.14286	0	0	0	0	0	0
267	1	28343	62871.14286	0	36973.71429	239032.2857	53182.14286	0	0	0	0	0	0
268	1	57457.42857	29465.85714	0	35272.85714	222174.7143	19797.14286	0	0	0	0	0	0
269	1	57457.42857	29465.85714	0	35272.85714	222174.7143	19797.14286	0	0	0	0	0	0
270	1	57457.42857	29465.85714	0	35272.85714	222174.7143	19797.14286	0	0	0	0	0	0
271	1	57457.42857	29465.85714	0	35272.85714	222174.7143	19797.14286	0	0	0	0	0	0
272	1	57457.42857	29465.85714	0	35272.85714	222174.7143	19797.14286	0	0	0	0	0	0
273	1	57457.42857	29465.85714	0	35272.85714	222174.7143	19797.14286	0	0	0	0	0	0
274	1	57457.42857	29465.85714	0	35272.85714	222174.7143	19797.14286	0	0	0	0	0	0
275	1	76808.14286	21203	0	53788	231453.7143	9747.857143	0	0	0	0	0	0
276	1	76808.14286	21203	0	53788	231453.7143	9747.857143	0	0	0	0	0	0
277	1	76808.14286	21203	0	53788	231453.7143	9747.857143	0	0	0	0	0	0
278	1	76808.14286	21203	0	53788	231453.7143	9747.857143	0	0	0	0	0	0
279	1	76808.14286	21203	0	53788	231453.7143	9747.857143	0	0	0	0	0	0
280	1	76808.14286	21203	0	53788	231453.7143	9747.857143	0	0	0	0	0	0
281	1	76808.14286	21203	0	53788	231453.7143	9747.857143	0	0	0	0	0	0
282	1	121521	20662.42857	0	71378.14286	226719.7143	5984	0	0	0	0	0	0
283	1	121521	20662.42857	0	71378.14286	226719.7143	5984	0	0	0	0	0	0
284	1	121521	20662.42857	0	71378.14286	226719.7143	5984	0	0	0	0	0	0
285	1	121521	20662.42857	0	71378.14286	226719.7143	5984	0	0	0	0	0	0
286	1	121521	20662.42857	0	71378.14286	226719.7143	5984	0	0	0	0	0	0
287	1	121521	20662.42857	0	71378.14286	226719.7143	5984	0	0	0	0	0	0
288	1	121521	20662.42857	0	71378.14286	226719.7143	5984	0	0	0	0	0	0
289	1	153228.1429	17135.42857	0	69302.42857	248559.2857	3437.714286	0	0	0	0	0	0
290	1	153228.1429	17135.42857	0	69302.42857	248559.2857	3437.714286	0	0	0	0	0	0
291	1	153228.1429	17135.42857	0	69302.42857	248559.2857	3437.714286	0	0	0	0	0	0
292	1	153228.1429	17135.42857	0	69302.42857	248559.2857	3437.714286	0	0	0	0	0	0
293	1	153228.1429	17135.42857	0	69302.42857	248559.2857	3437.714286	0	0	0	0	0	0
294	1	153228.1429	17135.42857	0	69302.42857	248559.2857	3437.714286	0	0	0	0	0	0
295	1	153228.1429	17135.42857	0	69302.42857	248559.2857	3437.714286	0	0	0	0	0	0
296	1	146963	15107.85714	0	62174.42857	253494.1429	2133.714286	0	0	0	0	0	0
297	1	146963	15107.85714	0	62174.42857	253494.1429	2133.714286	0	0	0	0	0	0
298	1	146963	15107.85714	0	62174.42857	253494.1429	2133.714286	0	0	0	0	0	0
299	1	146963	15107.85714	0	62174.42857	253494.1429	2133.714286	0	0	0	0	0	0
300	1	146963	15107.85714	0	62174.42857	253494.1429	2133.714286	0	0	0	0	0	0
301	1	146963	15107.85714	0	62174.42857	253494.1429	2133.714286	0	0	0	0	0	0
302	1	146963	15107.85714	0	62174.42857	253494.1429	2133.714286	0	0	0	0	0	0
303	1	116369.7143	7857.285714	0	60278.28571	222521.8571	1193.571429	0	0	0	0	0	0
304	1	116369.7143	7857.285714	0	60278.28571	222521.8571	1193.571429	0	0	0	0	0	0
305	1	116369.7143	7857.285714	0	60278.28571	222521.8571	1193.571429	0	0	0	0	0	0
306	1	116369.7143	7857.285714	0	60278.28571	222521.8571	1193.571429	0	0	0	0	0	0
307	1	116369.7143	7857.285714	0	60278.28571	222521.8571	1193.571429	0	0	0	0	0	0
308	1	116369.7143	7857.285714	0	60278.28571	222521.8571	1193.571429	0	0	0	0	0	0
309	1	116369.7143	7857.285714	0	60278.28571	222521.8571	1193.571429	0	0	0	0	0	0
310	1	143239.8571	6531.571429	0	69435.85714	168873.1429	826.7142857	0	0	0	0	0	0
311	1	143239.8571	6531.571429	0	69435.85714	168873.1429	826.7142857	0	0	0	0	0	0
312	1	143239.8571	6531.571429	0	69435.85714	168873.1429	826.7142857	0	0	0	0	0	0
313	1	143239.8571	6531.571429	0	69435.85714	168873.1429	826.7142857	0	0	0	0	0	0
314	1	143239.8571	6531.571429	0	69435.85714	168873.1429	826.7142857	0	0	0	0	0	0
315	1	143239.8571	6531.571429	0	69435.85714	168873.1429	826.7142857	0	0	0	0	0	0
316	1	143239.8571	6531.571429	0	69435.85714	168873.1429	826.7142857	0	0	0	0	0	0
317	1	171111.1429	5918.857143	0	65841.28571	93839.85714	506.2857143	0	0	0	0	0	0
318	1	171111.1429	5918.857143	0	65841.28571	93839.85714	506.2857143	0	0	0	0	0	0
319	1	171111.1429	5918.857143	0	65841.28571	93839.85714	506.2857143	0	0	0	0	0	0
320	1	171111.1429	5918.857143	0	65841.28571	93839.85714	506.2857143	0	0	0	0	0	0
321	1	171111.1429	5918.857143	0	65841.28571	93839.85714	506.2857143	0	0	0	0	0	0
322	1	171111.1429	5918.857143	0	65841.28571	93839.85714	506.2857143	0	0	0	0	0	0
323	1	171111.1429	5918.857143	0	65841.28571	93839.85714	506.2857143	0	0	0	0	0	0
324	1	162505.5714	5748	0	65076.71429	60699.14286	286.1428571	0	0	0	0	0	0
325	1	162505.5714	5748	0	65076.71429	60699.14286	286.1428571	0	0	0	0	0	0
326	1	162505.5714	5748	0	65076.71429	60699.14286	286.1428571	0	0	0	0	0	0
327	1	162505.5714	5748	0	65076.71429	60699.14286	286.1428571	0	0	0	0	0	0
328	1	162505.5714	5748	0	65076.71429	60699.14286	286.1428571	0	0	0	0	0	0
329	1	162505.5714	5748	0	65076.71429	60699.14286	286.1428571	0	0	0	0	0	0
330	1	162505.5714	5748	0	65076.71429	60699.14286	286.1428571	0	0	0	0	0	0
331	1	103644	4790.571429	0	77962.71429	50663.28571	52	0	0	0	0	0	0
332	1	103644	4790.571429	0	77962.71429	50663.28571	52	0	0	0	0	0	0
333	1	103644	4790.571429	0	77962.71429	50663.28571	52	0	0	0	0	0	0
334	1	103644	4790.571429	0	77962.71429	50663.28571	52	0	0	0	0	0	0
335	1	103644	4790.571429	0	77962.71429	50663.28571	52	0	0	0	0	0	0
336	1	103644	4790.571429	0	77962.71429	50663.28571	52	0	0	0	0	0	0
337	1	103644	4790.571429	0	77962.71429	50663.28571	52	0	0	0	0	0	0
338	1	64627.85714	4142.285714	0	85011.14286	40354.42857	0	0	0	0	0	0	0
339	1	64627.85714	4142.285714	0	85011.14286	40354.42857	0	0	0	0	0	0	0
340	1	64627.85714	4142.285714	0	85011.14286	40354.42857	0	0	0	0	0	0	0
341	1	64627.85714	4142.285714	0	85011.14286	40354.42857	0	0	0	0	0	0	0
342	1	64627.85714	4142.285714	0	85011.14286	40354.42857	0	0	0	0	0	0	0
343	1	64627.85714	4142.285714	0	85011.14286	40354.42857	0	0	0	0	0	0	0
344	1	64627.85714	4142.285714	0	85011.14286	40354.42857	0	0	0	0	0	0	0
345	1	42929.42857	3587.428571	0	116057	27581.57143	0	0	0	0	0	0	0
346	1	42929.42857	3587.428571	0	116057	27581.57143	0	0	0	0	0	0	0
347	1	42929.42857	3587.428571	0	116057	27581.57143	0	0	0	0	0	0	0
348	1	42929.42857	3587.428571	0	116057	27581.57143	0	0	0	0	0	0	0
349	1	42929.42857	3587.428571	0	116057	27581.57143	0	0	0	0	0	0	0
350	1	42929.42857	3587.428571	0	116057	27581.57143	0	0	0	0	0	0	0
351	1	42929.42857	3587.428571	0	116057	27581.57143	0	0	0	0	0	0	0
352	1	33473.42857	4347.428571	0	122767.1429	18209.14286	0	0	0	0	0	0	0
353	1	33473.42857	4347.428571	0	122767.1429	18209.14286	0	0	0	0	0	0	0
354	1	33473.42857	4347.428571	0	122767.1429	18209.14286	0	0	0	0	0	0	0
355	1	33473.42857	4347.428571	0	122767.1429	18209.14286	0	0	0	0	0	0	0
356	1	33473.42857	4347.428571	0	122767.1429	18209.14286	0	0	0	0	0	0	0
357	1	33473.42857	4347.428571	0	122767.1429	18209.14286	0	0	0	0	0	0	0
358	1	33473.42857	4347.428571	0	122767.1429	18209.14286	0	0	0	0	0	0	0
359	1	26144.42857	2624.857143	0	117366.7143	13673.57143	0	0	0	0	0	0	0
360	1	26144.42857	2624.857143	0	117366.7143	13673.57143	0	0	0	0	0	0	0
361	1	26144.42857	2624.857143	0	117366.7143	13673.57143	0	0	0	0	0	0	0
362	1	26144.42857	2624.857143	0	117366.7143	13673.57143	0	0	0	0	0	0	0
363	1	26144.42857	2624.857143	0	117366.7143	13673.57143	0	0	0	0	0	0	0
364	1	26144.42857	2624.857143	0	117366.7143	13673.57143	0	0	0	0	0	0	0
365	1	26144.42857	2624.857143	0	117366.7143	13673.57143	0	0	0	0	0	0	0
366	1	23385.14286	2149.714286	0	118412.1429	9946.142857	0	0	0	0	0	0	0
367	1	23385.14286	2149.714286	0	118412.1429	9946.142857	0	0	0	0	0	0	0
368	1	23385.14286	2149.714286	0	118412.1429	9946.142857	0	0	0	0	0	0	0
369	1	23385.14286	2149.714286	0	118412.1429	9946.142857	0	0	0	0	0	0	0
370	1	23385.14286	2149.714286	0	118412.1429	9946.142857	0	0	0	0	0	0	0
371	1	23385.14286	2149.714286	0	118412.1429	9946.142857	0	0	0	0	0	0	0
372	1	23385.14286	2149.714286	0	118412.1429	9946.142857	0	0	0	0	0	0	0
373	1	27907.14286	1879.142857	0	130625.5714	7489.428571	0	0	0	0	0	0	0
374	1	27907.14286	1879.142857	0	130625.5714	7489.428571	0	0	0	0	0	0	0
375	1	27907.14286	1879.142857	0	130625.5714	7489.428571	0	0	0	0	0	0	0
376	1	27907.14286	1879.142857	0	130625.5714	7489.428571	0	0	0	0	0	0	0
377	1	27907.14286	1879.142857	0	130625.5714	7489.428571	0	0	0	0	0	0	0
378	1	27907.14286	1879.142857	0	130625.5714	7489.428571	0	0	0	0	0	0	0
379	1	27907.14286	1879.142857	0	130625.5714	7489.428571	0	0	0	0	0	0	0
380	1	40012.42857	1594.571429	0	130845.1429	5867.714286	0	0	0	0	0	0	0
381	1	40012.42857	1594.571429	0	130845.1429	5867.714286	0	0	0	0	0	0	0
382	1	40012.42857	1594.571429	0	130845.1429	5867.714286	0	0	0	0	0	0	0
383	1	40012.42857	1594.571429	0	130845.1429	5867.714286	0	0	0	0	0	0	0
384	1	40012.42857	1594.571429	0	130845.1429	5867.714286	0	0	0	0	0	0	0
385	1	40012.42857	1594.571429	0	130845.1429	5867.714286	0	0	0	0	0	0	0
386	1	40012.42857	1594.571429	0	130845.1429	5867.714286	0	0	0	0	0	0	0
387	1	37901.57143	1519.571429	0	106953.2857	5151.714286	0	0	0	0	0	0	0
388	1	37901.57143	1519.571429	0	106953.2857	5151.714286	0	0	0	0	0	0	0
389	1	37901.57143	1519.571429	0	106953.2857	5151.714286	0	0	0	0	0	0	0
390	1	37901.57143	1519.571429	0	106953.2857	5151.714286	0	0	0	0	0	0	0
391	1	37901.57143	1519.571429	0	106953.2857	5151.714286	0	0	0	0	0	0	0
392	1	37901.57143	1519.571429	0	106953.2857	5151.714286	0	0	0	0	0	0	0
393	1	37901.57143	1519.571429	0	106953.2857	5151.714286	0	0	0	0	0	0	0
394	1	26694.28571	1173	0	87388.57143	3921.142857	0	0	0	0	0	0	0
395	1	26694.28571	1173	0	87388.57143	3921.142857	0	0	0	0	0	0	0
396	1	26694.28571	1173	0	87388.57143	3921.142857	0	0	0	0	0	0	0
397	1	26694.28571	1173	0	87388.57143	3921.142857	0	0	0	0	0	0	0
398	1	26694.28571	1173	0	87388.57143	3921.142857	0	0	0	0	0	0	0
399	1	26694.28571	1173	0	87388.57143	3921.142857	0	0	0	0	0	0	0
400	1	26694.28571	1173	0	87388.57143	3921.142857	0	0	0	0	0	0	0
401	1	17994.85714	1186.714286	0	69538.57143	3715.714286	0	0	0	0	0	0	0
402	1	17994.85714	1186.714286	0	69538.57143	3715.714286	0	0	0	0	0	0	0
403	1	17994.85714	1186.714286	0	69538.57143	3715.714286	0	0	0	0	0	0	0
404	1	17994.85714	1186.714286	0	69538.57143	3715.714286	0	0	0	0	0	0	0
405	1	17994.85714	1186.714286	0	69538.57143	3715.714286	0	0	0	0	0	0	0
406	1	17994.85714	1186.714286	0	69538.57143	3715.714286	0	0	0	0	0	0	0
407	1	17994.85714	1186.714286	0	69538.57143	3715.714286	0	0	0	0	0	0	0
408	1	15150.42857	1189.571429	0	50578.71429	3495.857143	9120.428571	0	0.5	0.5	0	0	0
409	1	15150.42857	1189.571429	0	50578.71429	3495.857143	9120.428571	0	0.5	0.5	0	0	0
410	1	15150.42857	1189.571429	0	50578.71429	3495.857143	9120.428571	0	129961.1324	58813.77941	0	0	0
411	1	15150.42857	1189.571429	0	50578.71429	3495.857143	9120.428571	0	129961.1324	58813.77941	0	0	0
412	1	15150.42857	1189.571429	0	50578.71429	3495.857143	9120.428571	0	129961.1324	58813.77941	0	0	0
413	1	15150.42857	1189.571429	0	50578.71429	3495.857143	9120.428571	0	129961.1324	58813.77941	0	0	0
414	1	15150.42857	1189.571429	0	50578.71429	3495.857143	9120.428571	0	129961.1324	58813.77941	0	0	0
415	1	15280.71429	1034.428571	0	34765.71429	3147.142857	0	0	129961.1324	58813.77941	0	0	0
416	1	15280.71429	1034.428571	0	34765.71429	3147.142857	0	0	129961.1324	58813.77941	0	0	0
417	1	15280.71429	1034.428571	0	34765.71429	3147.142857	0	0	129961.1324	58813.77941	0	0	0
418	1	15280.71429	1034.428571	0	34765.71429	3147.142857	0	0	129961.1324	58813.77941	0	0	0
419	1	15280.71429	1034.428571	0	34765.71429	3147.142857	0	0	129961.1324	58813.77941	0	0	0
420	1	15280.71429	1034.428571	0	34765.71429	3147.142857	0	0	129961.1324	58813.77941	0	0	0
421	1	15280.71429	1034.428571	0	34765.71429	3147.142857	0	0	129961.1324	58813.77941	0	0	0
422	1	22068.85714	1008.857143	0	25065.42857	2716.714286	0	0	129961.1324	58813.77941	0	0	0
423	1	22068.85714	1008.857143	0	25065.42857	2716.714286	0	0	129961.1324	58813.77941	0	0	0
424	1	22068.85714	1008.857143	0	25065.42857	2716.714286	0	0	129961.1324	58813.77941	0	0	0
425	1	22068.85714	1008.857143	0	25065.42857	2716.714286	0	0	129961.1324	58813.77941	0	0	0
426	1	22068.85714	1008.857143	0	25065.42857	2716.714286	0	0	129961.1324	58813.77941	0	0	0
427	1	22068.85714	1008.857143	0	25065.42857	2716.714286	0	0	129961.1324	58813.77941	0	0	0
428	1	22068.85714	1008.857143	0	25065.42857	2716.714286	0	0	129961.1324	58813.77941	0	0	0
429	1	22316.14286	858.1428571	0	20869	2297.571429	0	0	129961.1324	58813.77941	0	0	0
430	1	22316.14286	858.1428571	0	20869	2297.571429	0	0	129961.1324	58813.77941	0	0	0
431	1	22316.14286	858.1428571	0	20869	2297.571429	0	0	129961.1324	58813.77941	0	0	0
432	1	22316.14286	858.1428571	0	20869	2297.571429	0	0	129961.1324	58813.77941	0	0	0
433	1	22316.14286	858.1428571	0	20869	2297.571429	0	0	129961.1324	58813.77941	0	0	0
434	1	22316.14286	858.1428571	0	20869	2297.571429	0	0	129961.1324	58813.77941	0	0	0
435	1	22316.14286	858.1428571	0	20869	2297.571429	0	0	129961.1324	58813.77941	0	0	0
436	1	0	6715.714286	30645.42857	0	6760	30645.42857	0	129961.1324	58813.77941	0	0	0
437	1	0	6715.714286	30645.42857	0	6760	30645.42857	0	129961.1324	58813.77941	0	0	0
438	1	0	6715.714286	30645.42857	0	6760	30645.42857	0	129961.1324	58813.77941	0	0	0
439	1	0	6715.714286	30645.42857	0	6760	30645.42857	0	129961.1324	58813.77941	0	0	0
440	1	0	6715.714286	30645.42857	0	6760	30645.42857	0	129961.1324	58813.77941	0	0	0
441	1	0	6715.714286	30645.42857	0	6760	30645.42857	0	129961.1324	58813.77941	0	0	0
442	1	0	6715.714286	30645.42857	0	6760	30645.42857	0	129961.1324	58813.77941	0	0	0
443	1	33977.57143	1034.142857	0	17855.57143	2459.571429	0	0	129961.1324	58813.77941	0	0	0
444	1	33977.57143	1034.142857	0	17855.57143	2459.571429	0	0	129961.1324	58813.77941	0	0	0
445	1	33977.57143	1034.142857	0	17855.57143	2459.571429	0	0	129961.1324	58813.77941	0	0	0
446	1	33977.57143	1034.142857	0	17855.57143	2459.571429	0	0	129961.1324	58813.77941	0	0	0
447	1	33977.57143	1034.142857	0	17855.57143	2459.571429	0	0	129961.1324	58813.77941	0	0	0
448	1	33977.57143	1034.142857	0	17855.57143	2459.571429	0	0	129961.1324	58813.77941	0	0	0
449	1	33977.57143	1034.142857	0	17855.57143	2459.571429	0	0	129961.1324	58813.77941	0	0	0
450	1	29382.71429	918.7142857	0	15518	2229.428571	0	0	129961.1324	58813.77941	0	0	0
451	1	29382.71429	918.7142857	0	15518	2229.428571	0	0	129961.1324	58813.77941	0	0	0
452	1	29382.71429	918.7142857	0	15518	2229.428571	0	0	129961.1324	58813.77941	0	0	0
453	1	29382.71429	918.7142857	0	15518	2229.428571	0	0	129961.1324	58813.77941	0	0	0
454	1	29382.71429	918.7142857	0	15518	2229.428571	0	0	129961.1324	58813.77941	0	0	0
455	1	29382.71429	918.7142857	0	15518	2229.428571	0	0	129961.1324	58813.77941	0	0	0
456	1	29382.71429	918.7142857	0	15518	2229.428571	0	0	129961.1324	58813.77941	0	0	0
457	1	34013.85714	971.5714286	0	14577.28571	2294.285714	0	0	129961.1324	58813.77941	0	0	0
458	1	34013.85714	971.5714286	0	14577.28571	2294.285714	0	0	129961.1324	58813.77941	0	0	0
459	1	34013.85714	971.5714286	0	14577.28571	2294.285714	0	0	129961.1324	58813.77941	0	0	0
460	1	34013.85714	971.5714286	0	14577.28571	2294.285714	0	0	129961.1324	58813.77941	0	0	0
461	1	34013.85714	971.5714286	0	14577.28571	2294.285714	0	0	129961.1324	58813.77941	0	0	0
462	1	34013.85714	971.5714286	0	14577.28571	2294.285714	0	0	129961.1324	58813.77941	0	0	0
463	1	34013.85714	971.5714286	0	14577.28571	2294.285714	0	0	129961.1324	58813.77941	0	0	0
464	1	38992.57143	1237.857143	0	18530.28571	3179.428571	0	0	129961.1324	58813.77941	0	0	0
465	1	38992.57143	1237.857143	0	18530.28571	3179.428571	0	0	129961.1324	58813.77941	0	0	0
466	1	38992.57143	1237.857143	0	18530.28571	3179.428571	0	0	129961.1324	58813.77941	0	0	0
467	1	38992.57143	1237.857143	0	18530.28571	3179.428571	0	0	129961.1324	58813.77941	0	0	0
468	1	38992.57143	1237.857143	0	18530.28571	3179.428571	0	0	129961.1324	58813.77941	0	0	0
469	1	38992.57143	1237.857143	0	18530.28571	3179.428571	0	0	129961.1324	58813.77941	0	0	0
470	1	38992.57143	1237.857143	0	18530.28571	3179.428571	0	0	129961.1324	58813.77941	0	0	0
471	1	21521.71429	1262.714286	0	15391	4011.428571	0	0.142857143	129961.1324	58813.77941	0	0	0
472	1	21521.71429	1262.714286	0	15391	4011.428571	0	0.142857143	129961.1324	58813.77941	0	0	0
473	1	21521.71429	1262.714286	0	15391	4011.428571	0	0.142857143	129961.1324	58813.77941	0	0	0
474	1	21521.71429	1262.714286	0	15391	4011.428571	0	0.142857143	129961.1324	58813.77941	0	0	0
475	1	21521.71429	1262.714286	0	15391	4011.428571	0	0.142857143	129961.1324	58813.77941	0	0	0
476	1	21521.71429	1262.714286	0	15391	4011.428571	0	0.142857143	129961.1324	58813.77941	0	0	0
477	1	21521.71429	1262.714286	0	15391	4011.428571	0	0.142857143	129961.1324	58813.77941	0	0	0
478	1	17460.71429	1233	0	18876.71429	3914	0	120379.1905	287925.2857	20394.42857	0	0	0
479	1	17460.71429	1233	0	18876.71429	3914	0	120379.1905	287925.2857	20394.42857	0	0	0
480	1	17460.71429	1233	0	18876.71429	3914	0	120379.1905	287925.2857	20394.42857	0	0	0
481	1	17460.71429	1233	0	18876.71429	3914	0	120379.1905	287925.2857	20394.42857	0	0	0
482	1	17460.71429	1233	0	18876.71429	3914	0	120379.1905	287925.2857	20394.42857	0	0	0
483	1	17460.71429	1233	0	18876.71429	3914	0	120379.1905	287925.2857	20394.42857	0	0	0
484	1	17460.71429	1233	0	18876.71429	3914	0	120379.1905	287925.2857	20394.42857	0	0	0
485	1	18661.85714	1557.571429	0	24214.71429	4151.857143	0	120379.1905	303222.7143	14730.28571	0	0	0
486	1	18661.85714	1557.571429	0	24214.71429	4151.857143	0	120379.1905	303222.7143	14730.28571	0	0	0
487	1	18661.85714	1557.571429	0	24214.71429	4151.857143	0	120379.1905	303222.7143	14730.28571	0	0	0
488	1	18661.85714	1557.571429	0	24214.71429	4151.857143	0	120379.1905	303222.7143	14730.28571	0	0	0
489	1	18661.85714	1557.571429	0	24214.71429	4151.857143	0	120379.1905	303222.7143	14730.28571	0	0	0
490	1	18661.85714	1557.571429	0	24214.71429	4151.857143	0	120379.1905	303222.7143	14730.28571	0	0	0
491	1	18661.85714	1557.571429	0	24214.71429	4151.857143	0	120379.1905	303222.7143	14730.28571	0	0	0
492	1	16362	1747.428571	0	23966	3617.714286	0	120379.1905	0	10761.14286	0	0	0
493	1	16362	1747.428571	0	23966	3617.714286	0	120379.1905	0	10761.14286	0	0	0
494	1	16362	1747.428571	0	23966	3617.714286	0	120379.1905	0	10761.14286	0	0	0
495	1	16362	1747.428571	0	23966	3617.714286	0	120379.1905	0	10761.14286	0	0	0
496	1	16362	1747.428571	0	23966	3617.714286	0	120379.1905	0	10761.14286	0	0	0
497	1	16362	1747.428571	0	23966	3617.714286	0	120379.1905	0	10761.14286	0	0	0
498	1	16362	1747.428571	0	23966	3617.714286	0	120379.1905	0	10761.14286	0	0	0
499	1	24493.57143	3067.142857	0	30830.85714	4418.571429	0	375118	280416.5714	11208	0	0	0
500	1	24493.57143	3067.142857	0	30830.85714	4418.571429	0	375118	280416.5714	11208	0	0	0
501	1	24493.57143	3067.142857	0	30830.85714	4418.571429	0	375118	280416.5714	11208	0	0	0
502	1	24493.57143	3067.142857	0	30830.85714	4418.571429	0	375118	280416.5714	11208	0	0	0
503	1	24493.57143	3067.142857	0	30830.85714	4418.571429	0	375118	280416.5714	11208	0	0	0
504	1	24493.57143	3067.142857	0	30830.85714	4418.571429	0	375118	280416.5714	11208	0	0	0
505	1	24493.57143	3067.142857	0	30830.85714	4418.571429	0	375118	280416.5714	11208	0	0	0
506	1	16543.14286	1784	0	22589.21429	2315.5	0	205689.0714	93280.85714	4445.357143	0	0	0
507	1	16543.14286	1784	0	22589.21429	2315.5	0	205689.0714	93280.85714	4445.357143	0	0	0
508	1	16543.14286	1784	0	22589.21429	2315.5	0	205689.0714	93280.85714	4445.357143	0	0	0
509	1	16543.14286	1784	0	22589.21429	2315.5	0	205689.0714	93280.85714	4445.357143	0	0	0
510	1	16543.14286	1784	0	22589.21429	2315.5	0	205689.0714	93280.85714	4445.357143	0	0	0
511	1	16543.14286	1784	0	22589.21429	2315.5	0	205689.0714	93280.85714	4445.357143	0	0	0
512	1	16543.14286	1784	0	22589.21429	2315.5	0	205689.0714	93280.85714	4445.357143	0	0	0
513	1	16543.14286	1784	0	22589.21429	2315.5	0	205689.0714	93280.85714	4445.357143	0	0	0
514	1	16543.14286	1784	0	22589.21429	2315.5	0	205689.0714	93280.85714	4445.357143	0	0	0
515	1	16543.14286	1784	0	22589.21429	2315.5	0	205689.0714	93280.85714	4445.357143	0	0	0
516	1	16543.14286	1784	0	22589.21429	2315.5	0	205689.0714	93280.85714	4445.357143	0	0	0
517	1	16543.14286	1784	0	22589.21429	2315.5	0	205689.0714	93280.85714	4445.357143	0	0	0
518	1	16543.14286	1784	0	22589.21429	2315.5	0	205689.0714	93280.85714	4445.357143	0	0	0
519	1	16543.14286	1784	0	22589.21429	2315.5	0	205689.0714	93280.85714	4445.357143	0	0	0
520	1	18139.14286	1424.428571	0	27312.14286	1964.857143	0	119924	48500.28571	1759.571429	0	0	0
521	1	18139.14286	1424.428571	0	27312.14286	1964.857143	0	119924	48500.28571	1759.571429	0	0	0
522	1	18139.14286	1424.428571	0	27312.14286	1964.857143	0	119924	48500.28571	1759.571429	0	0	0
523	1	18139.14286	1424.428571	0	27312.14286	1964.857143	0	119924	48500.28571	1759.571429	0	0	0
524	1	18139.14286	1424.428571	0	27312.14286	1964.857143	0	119924	48500.28571	1759.571429	0	0	0
525	1	18139.14286	1424.428571	0	27312.14286	1964.857143	0	119924	48500.28571	1759.571429	0	0	0
526	1	18139.14286	1424.428571	0	27312.14286	1964.857143	0	119924	48500.28571	1759.571429	0	0	0
527	1	15138.14286	1108.285714	0	24555.14286	1428.571429	0	63733.14286	23363.57143	843.7142857	0	0	0
528	1	15138.14286	1108.285714	0	24555.14286	1428.571429	0	63733.14286	23363.57143	843.7142857	0	0	0
529	1	15138.14286	1108.285714	0	24555.14286	1428.571429	0	63733.14286	23363.57143	843.7142857	0	0	0
530	1	15138.14286	1108.285714	0	24555.14286	1428.571429	0	63733.14286	23363.57143	843.7142857	0	0	0
531	1	15138.14286	1108.285714	0	24555.14286	1428.571429	0	63733.14286	23363.57143	843.7142857	0	0	0
532	1	15138.14286	1108.285714	0	24555.14286	1428.571429	0	63733.14286	23363.57143	843.7142857	0	0	0
533	1	15138.14286	1108.285714	0	24555.14286	1428.571429	0	63733.14286	23363.57143	843.7142857	0	0	0
534	1	13157.28571	987.5714286	0	26333.28571	1251	0	37256.85714	12482.85714	321.7142857	0	0	0
535	1	13157.28571	987.5714286	0	26333.28571	1251	0	37256.85714	12482.85714	321.7142857	0	0	0
536	1	13157.28571	987.5714286	0	26333.28571	1251	0	37256.85714	12482.85714	321.7142857	0	0	0
537	1	13157.28571	987.5714286	0	26333.28571	1251	0	37256.85714	12482.85714	321.7142857	0	0	0
538	1	13157.28571	987.5714286	0	26333.28571	1251	0	37256.85714	12482.85714	321.7142857	0	0	0
539	1	13157.28571	987.5714286	0	26333.28571	1251	0	37256.85714	12482.85714	321.7142857	0	0	0
540	1	13157.28571	987.5714286	0	26333.28571	1251	0	37256.85714	12482.85714	321.7142857	0	0	0
541	1	11505.42857	857.5714286	0	24556.28571	1103.714286	0	29867.71429	10433.57143	211.7142857	0	0	0
542	1	11505.42857	857.5714286	0	24556.28571	1103.714286	0	29867.71429	10433.57143	211.7142857	0	0	0
543	1	11505.42857	857.5714286	0	24556.28571	1103.714286	0	29867.71429	10433.57143	211.7142857	0	0	0
544	1	11505.42857	857.5714286	0	24556.28571	1103.714286	0	29867.71429	10433.57143	211.7142857	0	0	0
545	1	11505.42857	857.5714286	0	24556.28571	1103.714286	0	29867.71429	10433.57143	211.7142857	0	0	0
546	1	11505.42857	857.5714286	0	24556.28571	1103.714286	0	29867.71429	10433.57143	211.7142857	0	0	0
547	1	11505.42857	857.5714286	0	24556.28571	1103.714286	0	29867.71429	10433.57143	211.7142857	0	0	0
548	1	9365.142857	409.2857143	0	21802.85714	936.5714286	0	20559	6653	0	0	0	0
549	1	9365.142857	409.2857143	0	21802.85714	936.5714286	0	20559	6653	0	0	0	0
550	1	9365.142857	409.2857143	0	21802.85714	936.5714286	0	20559	6653	0	0	0	0
551	1	9365.142857	409.2857143	0	21802.85714	936.5714286	0	20559	6653	0	0	0	0
552	1	9365.142857	409.2857143	0	21802.85714	936.5714286	0	20559	6653	0	0	0	0
553	1	9365.142857	409.2857143	0	21802.85714	936.5714286	0	20559	6653	0	0	0	0
554	1	9365.142857	409.2857143	0	21802.85714	936.5714286	0	20559	6653	0	0	0	0
555	1	7607.142857	221.1428571	0	20445.85714	816.2857143	0	18980	5473.428571	0	0	0	0
556	1	7607.142857	221.1428571	0	20445.85714	816.2857143	0	18980	5473.428571	0	0	0	0
557	1	7607.142857	221.1428571	0	20445.85714	816.2857143	0	18980	5473.428571	0	0	0	0
558	1	7607.142857	221.1428571	0	20445.85714	816.2857143	0	18980	5473.428571	0	0	0	0
559	1	7607.142857	221.1428571	0	20445.85714	816.2857143	0	18980	5473.428571	0	0	0	0
560	1	7607.142857	221.1428571	0	20445.85714	816.2857143	0	18980	5473.428571	0	0	0	0
561	1	7607.142857	221.1428571	0	20445.85714	816.2857143	0	18980	5473.428571	0	0	0	0
562	1	4884.571429	106.9142857	0	15400.42857	784.4285714	0	16179.42857	4455.428571	0	0	0	0
563	1	4884.571429	106.9142857	0	15400.42857	784.4285714	0	16179.42857	4455.428571	0	0	0	0
564	1	4884.571429	106.9142857	0	15400.42857	784.4285714	0	16179.42857	4455.428571	0	0	0	0
565	1	4884.571429	106.9142857	0	15400.42857	784.4285714	0	16179.42857	4455.428571	0	0	0	0
566	1	4884.571429	106.9142857	0	15400.42857	784.4285714	0	16179.42857	4455.428571	0	0	0	0
567	1	4884.571429	106.9142857	0	15400.42857	784.4285714	0	16179.42857	4455.428571	0	0	0	0
568	1	4884.571429	106.9142857	0	15400.42857	784.4285714	0	16179.42857	4455.428571	0	0	0	0
569	1	4884.571429	106.9142857	0	14562.57143	915.4285714	0	16065.28571	5075.428571	0	0	0	0
570	1	4884.571429	106.9142857	0	14562.57143	915.4285714	0	16065.28571	5075.428571	0	0	0	0
571	1	4884.571429	106.9142857	0	14562.57143	915.4285714	0	16065.28571	5075.428571	0	0	0	0
572	1	4884.571429	106.9142857	0	14562.57143	915.4285714	0	16065.28571	5075.428571	0	0	0	0
573	1	4884.571429	106.9142857	0	14562.57143	915.4285714	0	16065.28571	5075.428571	0	0	0	0
574	1	4884.571429	106.9142857	0	14562.57143	915.4285714	0	16065.28571	5075.428571	0	0	0	0
575	1	4884.571429	106.9142857	0	14562.57143	915.4285714	0	16065.28571	5075.428571	0	0	0	0
576	1	4884.571429	106.9142857	0	13078	661.7142857	0	13266	3147.571429	0	0	0	0
577	1	4884.571429	106.9142857	0	13078	661.7142857	0	13266	3147.571429	0	0	0	0
578	1	4884.571429	106.9142857	0	13078	661.7142857	0	13266	3147.571429	0	0	0	0
579	1	4884.571429	106.9142857	0	13078	661.7142857	0	13266	3147.571429	0	0	0	0
580	1	4884.571429	106.9142857	0	13078	661.7142857	0	13266	3147.571429	0	0	0	0
581	1	4884.571429	106.9142857	0	13078	661.7142857	0	13266	3147.571429	0	0	0	0
582	1	4884.571429	106.9142857	0	13078	661.7142857	0	13266	3147.571429	0	0	0	0
583	1	4884.571429	106.9142857	0	12509.14286	508.2857143	0	11062.28571	1892.142857	0	0	0	0
584	1	4884.571429	106.9142857	0	12509.14286	508.2857143	0	11062.28571	1892.142857	0	0	0	0
585	1	4884.571429	106.9142857	0	12509.14286	508.2857143	0	11062.28571	1892.142857	0	0	0	0
586	1	4884.571429	106.9142857	0	12509.14286	508.2857143	0	11062.28571	1892.142857	0	0	0	0
587	1	4884.571429	106.9142857	0	12509.14286	508.2857143	0	11062.28571	1892.142857	0	0	0	0
588	1	4884.571429	106.9142857	0	12509.14286	508.2857143	0	11062.28571	1892.142857	0	0	0	0
589	1	4884.571429	106.9142857	0	12509.14286	508.2857143	0	11062.28571	1892.142857	0	0	0	0
590	1	4884.571429	106.9142857	0	12879	708.1428571	0	12264	2682.285714	0	0	0	0
591	1	4884.571429	106.9142857	0	12879	708.1428571	0	12264	2682.285714	0	0	0	0
592	1	4884.571429	106.9142857	0	12879	708.1428571	0	12264	2682.285714	0	0	0	0
593	1	4884.571429	106.9142857	0	12879	708.1428571	0	12264	2682.285714	0	0	0	0
594	1	4884.571429	106.9142857	0	12879	708.1428571	0	12264	2682.285714	0	0	0	0
595	1	4884.571429	106.9142857	0	12879	708.1428571	0	12264	2682.285714	0	0	0	0
596	1	4884.571429	106.9142857	0	12879	708.1428571	0	12264	2682.285714	0	0	0	0
597	1	0	0	10320.85714	0	0	10320.85714	10486.57143	2281	0	0	0	0
598	1	0	0	10320.85714	0	0	10320.85714	10486.57143	2281	0	0	0	0
599	1	0	0	10320.85714	0	0	10320.85714	10486.57143	2281	0	0	0	0
600	1	0	0	10320.85714	0	0	10320.85714	10486.57143	2281	0	0	0	0
601	1	0	0	10320.85714	0	0	10320.85714	10486.57143	2281	0	0	0	0
602	1	0	0	10320.85714	0	0	10320.85714	10486.57143	2281	0	0	0	0
603	1	0	0	10320.85714	0	0	10320.85714	10486.57143	2281	0	0	0	0
604	1	0	0	10320.85714	0	0	10320.85714	9349.714286	2039.571429	0	0	0	0
605	1	0	0	10320.85714	0	0	10320.85714	9349.714286	2039.571429	0	0	0	0
606	1	0	0	10320.85714	0	0	10320.85714	9349.714286	2039.571429	0	0	0	0
607	1	0	0	10320.85714	0	0	10320.85714	9349.714286	2039.571429	0	0	0	0
608	1	0	0	10320.85714	0	0	10320.85714	9349.714286	2039.571429	0	0	0	0
609	1	0	0	10320.85714	0	0	10320.85714	9349.714286	2039.571429	0	0	0	0
610	1	0	0	10320.85714	0	0	10320.85714	9349.714286	2039.571429	0	0	0	0
611	1	0	0	10320.85714	0	0	10320.85714	0	0	50913.71429	0	0	0
612	1	0	0	10320.85714	0	0	10320.85714	0	0	50913.71429	0	0	0
613	1	0	0	10320.85714	0	0	10320.85714	0	0	50913.71429	0	0	0
614	1	0	0	10320.85714	0	0	10320.85714	0	0	50913.71429	0	0	0
615	1	0	0	10320.85714	0	0	10320.85714	0	0	50913.71429	0	0	0
616	1	0	0	10320.85714	0	0	10320.85714	0	0	50913.71429	0	0	0
617	1	0	0	10320.85714	0	0	10320.85714	0	0	50913.71429	0	0	0
618	1	0	0	10320.85714	0	0	10320.85714	7161.142857	1228	1447.142857	0	0	0
619	1	0	0	10320.85714	0	0	10320.85714	7161.142857	1228	1447.142857	0	0	0
620	1	0	0	10320.85714	0	0	10320.85714	7161.142857	1228	1447.142857	0	0	0
621	1	0	0	10320.85714	0	0	10320.85714	7161.142857	1228	1447.142857	0	0	0
622	1	0	0	10320.85714	0	0	10320.85714	7161.142857	1228	1447.142857	0	0	0
623	1	0	0	10320.85714	0	0	10320.85714	7161.142857	1228	1447.142857	0	0	0
624	1	0	0	10320.85714	0	0	10320.85714	7161.142857	1228	1447.142857	0	0	0
625	1	0	0	10320.85714	0	0	10320.85714	8166.571429	1487.142857	1346.857143	0	0	0
626	1	0	0	10320.85714	0	0	10320.85714	8166.571429	1487.142857	1346.857143	0	0	0
627	1	0	0	10320.85714	0	0	10320.85714	8166.571429	1487.142857	1346.857143	0	0	0
628	1	0	0	10320.85714	0	0	10320.85714	8166.571429	1487.142857	1346.857143	0	0	0
629	1	0	0	10320.85714	0	0	10320.85714	8166.571429	1487.142857	1346.857143	0	0	0
630	1	0	0	10320.85714	0	0	10320.85714	8166.571429	1487.142857	1346.857143	0	0	0
631	1	0	0	10320.85714	0	0	10320.85714	8166.571429	1487.142857	1346.857143	0	0	0
632	1	15876.03571	0	796.1428571	5286.321429	102.7142857	796.1428571	7384.178571	1361	1344.178571	0	0	0
633	1	15876.03571	0	796.1428571	5286.321429	102.7142857	796.1428571	7384.178571	1361	1344.178571	0	0	0
634	1	15876.03571	0	796.1428571	5286.321429	102.7142857	796.1428571	7384.178571	1361	1344.178571	0	0	0
635	1	15876.03571	0	796.1428571	5286.321429	102.7142857	796.1428571	7384.178571	1361	1344.178571	0	0	0
636	1	15876.03571	0	796.1428571	5286.321429	102.7142857	796.1428571	7384.178571	1361	1344.178571	0	0	0
637	1	15876.03571	0	796.1428571	5286.321429	102.7142857	796.1428571	7384.178571	1361	1344.178571	0	0	0
638	1	15876.03571	0	796.1428571	5286.321429	102.7142857	796.1428571	7384.178571	1361	1344.178571	0	0	0
639	1	15876.03571	0	796.1428571	5286.321429	102.7142857	796.1428571	7384.178571	1361	1344.178571	0	0	0
640	1	15876.03571	0	796.1428571	5286.321429	102.7142857	796.1428571	7384.178571	1361	1344.178571	0	0	0
641	1	15876.03571	0	796.1428571	5286.321429	102.7142857	796.1428571	7384.178571	1361	1344.178571	0	0	0
642	1	15876.03571	0	796.1428571	5286.321429	102.7142857	796.1428571	7384.178571	1361	1344.178571	0	0	0
643	1	15876.03571	0	796.1428571	5286.321429	102.7142857	796.1428571	7384.178571	1361	1344.178571	0	0	0
644	1	15876.03571	0	796.1428571	5286.321429	102.7142857	796.1428571	7384.178571	1361	1344.178571	0	0	0
645	1	15876.03571	0	796.1428571	5286.321429	102.7142857	796.1428571	7384.178571	1361	1344.178571	0	0	0
646	1	15876.03571	0	796.1428571	5286.321429	102.7142857	796.1428571	7384.178571	1361	1344.178571	0	0	0
647	1	15876.03571	0	796.1428571	5286.321429	102.7142857	796.1428571	7384.178571	1361	1344.178571	0	0	0
648	1	15876.03571	0	796.1428571	5286.321429	102.7142857	796.1428571	7384.178571	1361	1344.178571	0	0	0
649	1	15876.03571	0	796.1428571	5286.321429	102.7142857	796.1428571	7384.178571	1361	1344.178571	0	0	0
650	1	15876.03571	0	796.1428571	5286.321429	102.7142857	796.1428571	7384.178571	1361	1344.178571	0	0	0
651	1	15876.03571	0	796.1428571	5286.321429	102.7142857	796.1428571	7384.178571	1361	1344.178571	0	0	0
652	1	15876.03571	0	796.1428571	5286.321429	102.7142857	796.1428571	7384.178571	1361	1344.178571	0	0	0
653	1	15876.03571	0	796.1428571	5286.321429	102.7142857	796.1428571	7384.178571	1361	1344.178571	0	0	0
654	1	15876.03571	0	796.1428571	5286.321429	102.7142857	796.1428571	7384.178571	1361	1344.178571	0	0	0
655	1	15876.03571	0	796.1428571	5286.321429	102.7142857	796.1428571	7384.178571	1361	1344.178571	0	0	0
656	1	15876.03571	0	796.1428571	5286.321429	102.7142857	796.1428571	7384.178571	1361	1344.178571	0	0	0
657	1	15876.03571	0	796.1428571	5286.321429	102.7142857	796.1428571	7384.178571	1361	1344.178571	0	0	0
658	1	15876.03571	0	796.1428571	5286.321429	102.7142857	796.1428571	7384.178571	1361	1344.178571	0	0	0
659	1	15876.03571	0	796.1428571	5286.321429	102.7142857	796.1428571	7384.178571	1361	1344.178571	0	0	0
660	1	2284.171429	0	818.5714286	2978.571429	0	818.5714286	4361.628571	502.9142857	1050.085714	0	0	0
661	1	2284.171429	0	818.5714286	2978.571429	0	818.5714286	4361.628571	502.9142857	1050.085714	0	0	0
662	1	2284.171429	0	818.5714286	2978.571429	0	818.5714286	4361.628571	502.9142857	1050.085714	0	0	0
663	1	2284.171429	0	818.5714286	2978.571429	0	818.5714286	4361.628571	502.9142857	1050.085714	0	0	0
664	1	2284.171429	0	818.5714286	2978.571429	0	818.5714286	4361.628571	502.9142857	1050.085714	0	0	0
665	1	2284.171429	0	818.5714286	2978.571429	0	818.5714286	4361.628571	502.9142857	1050.085714	0	0	0
666	1	2284.171429	0	818.5714286	2978.571429	0	818.5714286	4361.628571	502.9142857	1050.085714	0	0	0
667	1	2284.171429	0	818.5714286	2978.571429	0	818.5714286	4361.628571	502.9142857	1050.085714	0	0	0
668	1	2284.171429	0	818.5714286	2978.571429	0	818.5714286	4361.628571	502.9142857	1050.085714	0	0	0
669	1	2284.171429	0	818.5714286	2978.571429	0	818.5714286	4361.628571	502.9142857	1050.085714	0	0	0
670	1	2284.171429	0	818.5714286	2978.571429	0	818.5714286	4361.628571	502.9142857	1050.085714	0	0	0
671	1	2284.171429	0	818.5714286	2978.571429	0	818.5714286	4361.628571	502.9142857	1050.085714	0	0	0
672	1	2284.171429	0	818.5714286	2978.571429	0	818.5714286	4361.628571	502.9142857	1050.085714	0	0	0
673	1	2284.171429	0	818.5714286	2978.571429	0	818.5714286	4361.628571	502.9142857	1050.085714	0	0	0
674	1	2284.171429	0	818.5714286	2978.571429	0	818.5714286	4361.628571	502.9142857	1050.085714	0	0	0
675	1	2284.171429	0	818.5714286	2978.571429	0	818.5714286	4361.628571	502.9142857	1050.085714	0	0	0
676	1	2284.171429	0	818.5714286	2978.571429	0	818.5714286	4361.628571	502.9142857	1050.085714	0	0	0
677	1	2284.171429	0	818.5714286	2978.571429	0	818.5714286	4361.628571	502.9142857	1050.085714	0	0	0
678	1	2284.171429	0	818.5714286	2978.571429	0	818.5714286	4361.628571	502.9142857	1050.085714	0	0	0
679	1	2284.171429	0	818.5714286	2978.571429	0	818.5714286	4361.628571	502.9142857	1050.085714	0	0	0
680	1	2284.171429	0	818.5714286	2978.571429	0	818.5714286	4361.628571	502.9142857	1050.085714	0	0	0
681	1	2284.171429	0	818.5714286	2978.571429	0	818.5714286	4361.628571	502.9142857	1050.085714	0	0	0
682	1	2284.171429	0	818.5714286	2978.571429	0	818.5714286	4361.628571	502.9142857	1050.085714	0	0	0
683	1	2284.171429	0	818.5714286	2978.571429	0	818.5714286	4361.628571	502.9142857	1050.085714	0	0	0
684	1	2284.171429	0	818.5714286	2978.571429	0	818.5714286	4361.628571	502.9142857	1050.085714	0	0	0
685	1	2284.171429	0	818.5714286	2978.571429	0	818.5714286	4361.628571	502.9142857	1050.085714	0	0	0
686	1	2284.171429	0	818.5714286	2978.571429	0	818.5714286	4361.628571	502.9142857	1050.085714	0	0	0
687	1	2284.171429	0	818.5714286	2978.571429	0	818.5714286	4361.628571	502.9142857	1050.085714	0	0	0
688	1	2284.171429	0	818.5714286	2978.571429	0	818.5714286	4361.628571	502.9142857	1050.085714	0	0	0
689	1	2284.171429	0	818.5714286	2978.571429	0	818.5714286	4361.628571	502.9142857	1050.085714	0	0	0
690	1	2284.171429	0	818.5714286	2978.571429	0	818.5714286	4361.628571	502.9142857	1050.085714	0	0	0
691	1	2284.171429	0	818.5714286	2978.571429	0	818.5714286	4361.628571	502.9142857	1050.085714	0	0	0
692	1	2284.171429	0	818.5714286	2978.571429	0	818.5714286	4361.628571	502.9142857	1050.085714	0	0	0
693	1	2284.171429	0	818.5714286	2978.571429	0	818.5714286	4361.628571	502.9142857	1050.085714	0	0	0
694	1	2284.171429	0	818.5714286	2978.571429	0	818.5714286	4361.628571	502.9142857	1050.085714	0	0	0
695	1	1252.285714	0	697.4285714	3537.5	0	697.4285714	4421.357143	418	795.8571429	0	0	0
696	1	1252.285714	0	697.4285714	3537.5	0	697.4285714	4421.357143	418	795.8571429	0	0	0
697	1	1252.285714	0	697.4285714	3537.5	0	697.4285714	4421.357143	418	795.8571429	0	0	0
698	1	1252.285714	0	697.4285714	3537.5	0	697.4285714	4421.357143	418	795.8571429	0	0	0
699	1	1252.285714	0	697.4285714	3537.5	0	697.4285714	4421.357143	418	795.8571429	0	0	0
700	1	1252.285714	0	697.4285714	3537.5	0	697.4285714	4421.357143	418	795.8571429	0	0	0
701	1	1252.285714	0	697.4285714	3537.5	0	697.4285714	4421.357143	418	795.8571429	0	0	0
702	1	1252.285714	0	697.4285714	3537.5	0	697.4285714	4421.357143	418	795.8571429	0	0	0
703	1	1252.285714	0	697.4285714	3537.5	0	697.4285714	4421.357143	418	795.8571429	0	0	0
704	1	1252.285714	0	697.4285714	3537.5	0	697.4285714	4421.357143	418	795.8571429	0	0	0
705	1	1252.285714	0	697.4285714	3537.5	0	697.4285714	4421.357143	418	795.8571429	0	0	0
706	1	1252.285714	0	697.4285714	3537.5	0	697.4285714	4421.357143	418	795.8571429	0	0	0
707	1	1252.285714	0	697.4285714	3537.5	0	697.4285714	4421.357143	418	795.8571429	0	0	0
708	1	1252.285714	0	697.4285714	3537.5	0	697.4285714	4421.357143	418	795.8571429	0	0	0
709	1	1252.285714	0	697.4285714	3537.5	0	697.4285714	4421.357143	418	795.8571429	0	0	0
710	1	1252.285714	0	697.4285714	3537.5	0	697.4285714	4421.357143	418	795.8571429	0	0	0
711	1	1252.285714	0	697.4285714	3537.5	0	697.4285714	4421.357143	418	795.8571429	0	0	0
712	1	1252.285714	0	697.4285714	3537.5	0	697.4285714	4421.357143	418	795.8571429	0	0	0
713	1	1252.285714	0	697.4285714	3537.5	0	697.4285714	4421.357143	418	795.8571429	0	0	0
714	1	1252.285714	0	697.4285714	3537.5	0	697.4285714	4421.357143	418	795.8571429	0	0	0
715	1	1252.285714	0	697.4285714	3537.5	0	697.4285714	4421.357143	418	795.8571429	0	0	0
716	1	1252.285714	0	697.4285714	3537.5	0	697.4285714	4421.357143	418	795.8571429	0	0	0
717	1	1252.285714	0	697.4285714	3537.5	0	697.4285714	4421.357143	418	795.8571429	0	0	0
718	1	1252.285714	0	697.4285714	3537.5	0	697.4285714	4421.357143	418	795.8571429	0	0	0
719	1	1252.285714	0	697.4285714	3537.5	0	697.4285714	4421.357143	418	795.8571429	0	0	0
720	1	1252.285714	0	697.4285714	3537.5	0	697.4285714	4421.357143	418	795.8571429	0	0	0
721	1	1252.285714	0	697.4285714	3537.5	0	697.4285714	4421.357143	418	795.8571429	0	0	0
722	1	1252.285714	0	697.4285714	3537.5	0	697.4285714	4421.357143	418	795.8571429	0	0	0
723	1	652.2857143	0	628.3928571	9600.607143	0	628.3928571	2264.107143	186.8928571	670.1785714	0	0	0
724	1	652.2857143	0	628.3928571	9600.607143	0	628.3928571	2264.107143	186.8928571	670.1785714	0	0	0
725	1	652.2857143	0	628.3928571	9600.607143	0	628.3928571	2264.107143	186.8928571	670.1785714	0	0	0
726	1	652.2857143	0	628.3928571	9600.607143	0	628.3928571	2264.107143	186.8928571	670.1785714	0	0	0
727	1	652.2857143	0	628.3928571	9600.607143	0	628.3928571	2264.107143	186.8928571	670.1785714	0	0	0
728	1	652.2857143	0	628.3928571	9600.607143	0	628.3928571	2264.107143	186.8928571	670.1785714	0	0	0
729	1	652.2857143	0	628.3928571	9600.607143	0	628.3928571	2264.107143	186.8928571	670.1785714	0	0	0
730	1	652.2857143	0	628.3928571	9600.607143	0	628.3928571	2264.107143	186.8928571	670.1785714	0	0	0
731	1	652.2857143	0	628.3928571	9600.607143	0	628.3928571	2264.107143	186.8928571	670.1785714	0	0	0
732	1	652.2857143	0	628.3928571	9600.607143	0	628.3928571	2264.107143	186.8928571	670.1785714	0	0	0
733	1	652.2857143	0	628.3928571	9600.607143	0	628.3928571	2264.107143	186.8928571	670.1785714	0	0	0
734	1	652.2857143	0	628.3928571	9600.607143	0	628.3928571	2264.107143	186.8928571	670.1785714	0	0	0
735	1	652.2857143	0	628.3928571	9600.607143	0	628.3928571	2264.107143	186.8928571	670.1785714	0	0	0
736	1	652.2857143	0	628.3928571	9600.607143	0	628.3928571	2264.107143	186.8928571	670.1785714	0	0	0
737	1	652.2857143	0	628.3928571	9600.607143	0	628.3928571	2264.107143	186.8928571	670.1785714	0	0	0
738	1	652.2857143	0	628.3928571	9600.607143	0	628.3928571	2264.107143	186.8928571	670.1785714	0	0	0
739	1	652.2857143	0	628.3928571	9600.607143	0	628.3928571	2264.107143	186.8928571	670.1785714	0	0	0
740	1	652.2857143	0	628.3928571	9600.607143	0	628.3928571	2264.107143	186.8928571	670.1785714	0	0	0
741	1	652.2857143	0	628.3928571	9600.607143	0	628.3928571	2264.107143	186.8928571	670.1785714	0	0	0
742	1	652.2857143	0	628.3928571	9600.607143	0	628.3928571	2264.107143	186.8928571	670.1785714	0	0	0
743	1	652.2857143	0	628.3928571	9600.607143	0	628.3928571	2264.107143	186.8928571	670.1785714	0	0	0
744	1	652.2857143	0	628.3928571	9600.607143	0	628.3928571	2264.107143	186.8928571	670.1785714	0	0	0
745	1	652.2857143	0	628.3928571	9600.607143	0	628.3928571	2264.107143	186.8928571	670.1785714	0	0	0
746	1	652.2857143	0	628.3928571	9600.607143	0	628.3928571	2264.107143	186.8928571	670.1785714	0	0	0
747	1	652.2857143	0	628.3928571	9600.607143	0	628.3928571	2264.107143	186.8928571	670.1785714	0	0	0
748	1	652.2857143	0	628.3928571	9600.607143	0	628.3928571	2264.107143	186.8928571	670.1785714	0	0	0
749	1	652.2857143	0	628.3928571	9600.607143	0	628.3928571	2264.107143	186.8928571	670.1785714	0	0	0
750	1	652.2857143	0	628.3928571	9600.607143	0	628.3928571	2264.107143	186.8928571	670.1785714	0	0	0
751	1	97.21428571	0	593.9285714	2797.571429	2.785714284	593.9285714	652	15.14285714	599.8571429	0	0	0.090909091
752	1	97.21428572	0	593.9285714	2797.571429	2.785714287	593.9285714	652	15.14285714	599.8571429	0	0	0.090909091
753	1	97.21428571	0	593.9285714	2797.571429	2.785714287	593.9285714	652	15.14285715	599.8571429	0	0	0.090909091
754	1	97.21428572	0	593.9285714	2797.571429	2.785714284	593.9285714	652	15.14285714	599.8571429	0	0	0.090909091
755	1	97.21428571	0	593.9285714	2797.571429	2.785714284	593.9285714	652	15.14285714	599.8571429	0	0	0.090909091
756	1	97.21428572	0	593.9285714	2797.571429	2.785714291	593.9285714	652	15.14285715	599.8571429	0	0	0.090909091
757	1	97.21428571	0	593.9285714	2797.571429	2.785714284	593.9285714	652	15.14285714	599.8571429	0	0	0.090909091
758	1	97.21428572	0	593.9285714	2797.571429	2.785714284	593.9285714	652	15.14285714	599.8571429	0	0	0.090909091
759	1	97.21428571	0	593.9285714	2797.571429	2.785714287	593.9285714	652	15.14285714	599.8571429	0	0	0.090909091
760	1	97.21428571	0	593.9285714	2797.571429	2.785714287	593.9285714	652	15.14285715	599.8571429	0	0	0.090909091
761	1	97.21428572	0	593.9285714	2797.571429	2.785714284	593.9285714	652	15.14285714	599.8571429	0	0	0.090909091
762	1	97.21428572	0	593.9285714	2797.571429	2.785714287	593.9285714	652	15.14285715	599.8571429	0	0	12157.9
763	1	97.21428571	0	593.9285714	2797.571429	2.785714284	593.9285714	652	15.14285714	599.8571429	0	0	12157.9
764	1	97.21428571	0	593.9285714	2797.571429	2.785714287	593.9285714	652	15.14285714	599.8571429	0	0	12157.9
765	1	0	0	0	0	0	0	0	0	0	0	0	12157.9
766	1	0	0	0	0	0	0	0	0	0	0	0	12157.9
767	1	0	0	0	0	0	0	0	0	0	0	0	12157.9
768	1	0	0	0	0	0	0	0	0	0	0	0	12157.9
769	1	0	0	0	0	0	0	0	0	0	0	0	12157.9
770	1	0	0	0	0	0	0	0	0	0	0	0	12157.9
771	1	0	0	0	0	0	0	0	0	0	0	0	12157.9
772	1	0	0	0	0	0	0	0	0	0	0	0	190126.4286
773	1	0	0	0	0	0	0	0	0	0	0	0	190126.4286
774	1	0	0	0	0	0	0	0	0	0	0	0	190126.4286
775	1	0	0	0	0	0	0	0	0	0	0	0	190126.4286
776	1	0	0	0	0	0	0	0	0	0	0	0	190126.4286
777	1	0	0	0	0	0	0	0	0	0	0	0	190126.4286
778	1	0	0	0	0	0	0	0	0	0	0	0	190126.4286
779	1	0	0	0	0	0	0	0	0	0	0	0.142857143	222800.4286
780	1	0	0	0	0	0	0	0	0	0	0	0.142857143	222800.4286
781	1	0	0	0	0	0	0	0	0	0	0	0.142857143	222800.4286
782	1	0	0	0	0	0	0	0	0	0	0	0.142857143	222800.4286
783	1	0	0	0	0	0	0	0	0	0	0	0.142857143	222800.4286
784	1	0	0	0	0	0	0	0	0	0	0	0.142857143	222800.4286
785	1	0	0	0	0	0	0	0	0	0	0	0.142857143	222800.4286
786	1	0	0	0	0	0	0	0	0	0	0	7704.428571	276988.5714
787	1	0	0	0	0	0	0	0	0	0	0	7704.428571	276988.5714
788	1	0	0	0	0	0	0	0	0	0	0	7704.428571	276988.5714
789	1	0	0	0	0	0	0	0	0	0	0	7704.428571	276988.5714
790	1	0	0	0	0	0	0	0	0	0	0	7704.428571	276988.5714
791	1	0	0	0	0	0	0	0	0	0	0	7704.428571	276988.5714
792	1	0	0	0	0	0	0	0	0	0	0	7704.428571	276988.5714
793	1	0	0	0	0	0	0	0	0	0	0	295565.7143	0
794	1	0	0	0	0	0	0	0	0	0	0	295565.7143	0
795	1	0	0	0	0	0	0	0	0	0	0	295565.7143	0
796	1	0	0	0	0	0	0	0	0	0	0	295565.7143	0
797	1	0	0	0	0	0	0	0	0	0	0	295565.7143	0
798	1	0	0	0	0	0	0	0	0	0	0	295565.7143	0
799	1	0	0	0	0	0	0	0	0	0	0	295565.7143	0
800	1	0	0	0	0	0	0	0	0	0	0	296467	0
801	1	0	0	0	0	0	0	0	0	0	0	296467	0
802	1	0	0	0	0	0	0	0	0	0	0	296467	0
803	1	0	0	0	0	0	0	0	0	0	0	296467	0
804	1	0	0	0	0	0	0	0	0	0	0	296467	0
805	1	0	0	0	0	0	0	0	0	0	0	296467	0
806	1	0	0	0	0	0	0	0	0	0	0	296467	0
807	1	0	0	0	0	0	0	0	0	0	0	282764.7143	0
808	1	0	0	0	0	0	0	0	0	0	0	282764.7143	0
809	1	0	0	0	0	0	0	0	0	0	0	282764.7143	0
810	1	0	0	0	0	0	0	0	0	0	0	282764.7143	0
811	1	0	0	0	0	0	0	0	0	0	0	282764.7143	0
812	1	0	0	0	0	0	0	0	0	0	0	282764.7143	0
813	1	0	0	0	0	0	0	0	0	0	0	282764.7143	0
814	1	0	0	0	0	0	0	0	0	0	0	223899.5714	0
815	1	0	0	0	0	0	0	0	0	0	0	223899.5714	0
816	1	0	0	0	0	0	0	0	0	0	0	223899.5714	0
817	1	0	0	0	0	0	0	0	0	0	0	223899.5714	0
818	1	0	0	0	0	0	0	0	0	0	0	223899.5714	0
819	1	0	0	0	0	0	0	0	0	0	0	223899.5714	0
820	1	0	0	0	0	0	0	0	0	0	0	223899.5714	0
821	1	0	0	0	0	0	0	0	0	0	0	191425.2857	0
822	1	0	0	0	0	0	0	0	0	0	0	191425.2857	0
823	1	0	0	0	0	0	0	0	0	0	0	191425.2857	0
824	1	0	0	0	0	0	0	0	0	0	0	191425.2857	0
825	1	0	0	0	0	0	0	0	0	0	0	191425.2857	0
826	1	0	0	0	0	0	0	0	0	0	0	191425.2857	0
827	1	0	0	0	0	0	0	0	0	0	0	191425.2857	0
828	1	0	0	0	0	0	0	0	0	0	0	140860.7143	0
829	1	0	0	0	0	0	0	0	0	0	0	140860.7143	0
830	1	0	0	0	0	0	0	0	0	0	0	140860.7143	0
831	1	0	0	0	0	0	0	0	0	0	0	140860.7143	0
832	1	0	0	0	0	0	0	0	0	0	0	140860.7143	0
833	1	0	0	0	0	0	0	0	0	0	0	140860.7143	0
834	1	0	0	0	0	0	0	0	0	0	0	140860.7143	0
835	1	0	0	0	0	0	0	0	0	0	0	98425.57143	0
836	1	0	0	0	0	0	0	0	0	0	0	98425.57143	0
837	1	0	0	0	0	0	0	0	0	0	0	98425.57143	0
838	1	0	0	0	0	0	0	0	0	0	0	98425.57143	0
839	1	0	0	0	0	0	0	0	0	0	0	98425.57143	0
840	1	0	0	0	0	0	0	0	0	0	0	98425.57143	0
841	1	0	0	0	0	0	0	0	0	0	0	98425.57143	0
842	1	0	0	0	0	0	0	0	0	0	0	70906.28571	0
843	1	0	0	0	0	0	0	0	0	0	0	70906.28571	0
844	1	0	0	0	0	0	0	0	0	0	0	70906.28571	0
845	1	0	0	0	0	0	0	0	0	0	0	70906.28571	0
846	1	0	0	0	0	0	0	0	0	0	0	70906.28571	0
847	1	0	0	0	0	0	0	0	0	0	0	70906.28571	0
848	1	0	0	0	0	0	0	0	0	0	0	70906.28571	0
849	1	0	0	0	0	0	0	0	0	0	0	46580	0
850	1	0	0	0	0	0	0	0	0	0	0	46580	0
851	1	0	0	0	0	0	0	0	0	0	0	46580	0
852	1	0	0	0	0	0	0	0	0	0	0	46580	0
853	1	0	0	0	0	0	0	0	0	0	0	46580	0
854	1	0	0	0	0	0	0	0	0	0	0	46580	0
855	1	0	0	0	0	0	0	0	0	0	0	46580	0
856	1	0	0	0	0	0	0	0	0	0	0	33806.28571	0
857	1	0	0	0	0	0	0	0	0	0	0	33806.28571	0
858	1	0	0	0	0	0	0	0	0	0	0	33806.28571	0
859	1	0	0	0	0	0	0	0	0	0	0	33806.28571	0
860	1	0	0	0	0	0	0	0	0	0	0	33806.28571	0
861	1	0	0	0	0	0	0	0	0	0	0	33806.28571	0
862	1	0	0	0	0	0	0	0	0	0	0	33806.28571	0
863	1	0	0	0	0	0	0	0	0	0	0	24776	0
864	1	0	0	0	0	0	0	0	0	0	0	24776	0
865	1	0	0	0	0	0	0	0	0	0	0	24776	0
866	1	0	0	0	0	0	0	0	0	0	0	24776	0
867	1	0	0	0	0	0	0	0	0	0	0	24776	0
868	1	0	0	0	0	0	0	0	0	0	0	24776	0
869	1	0	0	0	0	0	0	0	0	0	0	24776	0
