# Supplementary material for: A dynamic model of COVID-19 infection quantifies the impact of preventive interventions on the infection of severely immunocompromised subjects in the United Kingdom
Source: PLoS One. 2026 Feb 23;21(2):e0341331. doi: 10.1371/journal.pone.0341331 (PMC12928435; doi:10.1371/journal.pone.0341331)
Supplement: S2 File — (ZIP) [file pone.0341331.s002.zip › dataTemp20_22.csv]

Day	Date	Temp
0	44044	19.6
14	44058	20.6
45	44089	16.4
75	44119	11.95
106	44150	9.45
136	44180	6
167	44211	4.15
198	44242	6.1
226	44270	8.1
257	44301	8
287	44331	11.85
318	44362	17.9
348	44392	19.55
379	44423	17.65
410	44454	17.8
440	44484	13.3
471	44515	7.95
501	44545	7.7
532	44576	5.4
563	44607	7.65
591	44635	9.05
622	44666	10.9
652	44696	15.15
683	44727	17.55
713	44757	21.35
744	44788	21.45
775	44819	16
805	44849	14.35
836	44880	10.4
866	44910	4.8
897	44941	5.65
928	44972	7.15
956	45000	8.366666667
987	45031	10.41666667
1017	45061	14.03333333
1048	45092	17.66666667
1078	45122	19.83333333
1109	45153	19.9
1140	45184	16.73333333
1170	45214	13.2
1201	45245	9.266666667
1231	45275	6.166666667
1262	45306	5.65
1293	45337	7.15
1322	45366	8.366666667
1353	45397	10.41666667
1383	45427	14.03333333
1414	45458	17.66666667
1444	45488	19.83333333
1475	45519	19.9
1506	45550	16.73333333
1536	45580	13.2
1567	45611	9.266666667
1597	45641	6.166666667
1628	45672	5.65
1659	45703	7.15
1687	45731	8.366666667
1718	45762	10.41666667
1748	45792	14.03333333
1779	45823	17.66666667
1809	45853	19.83333333
1840	45884	19.9
1871	45915	16.73333333
1901	45945	13.2
1932	45976	9.266666667
1962	46006	6.166666667
