# Supplementary material for: A dynamic model of COVID-19 infection quantifies the impact of preventive interventions on the infection of severely immunocompromised subjects in the United Kingdom
Source: PLoS One. 2026 Feb 23;21(2):e0341331. doi: 10.1371/journal.pone.0341331 (PMC12928435; doi:10.1371/journal.pone.0341331)
Supplement: S2 File — (ZIP) [file pone.0341331.s002.zip › dataUKmatlab.csv]

0	57369	1291	NaN	NaN
1	57386	1255	NaN	17
2	57409	1253	4610.58	23
3	57436	1218	NaN	27
4	57449	1202	NaN	13
5	57470	1157	NaN	21
6	57494	1096	2940.08	24
7	57516	1029	NaN	22
8	57535	985	NaN	19
9	57560	1089	NaN	25
10	57580	1041	NaN	20
11	57604	1006	NaN	24
12	57627	1010	NaN	23
13	57645	997	2672.8	18
14	57668	976	NaN	23
15	57683	981	NaN	15
16	57704	984	NaN	21
17	57719	955	NaN	15
18	57732	926	2405.52	13
19	57748	911	NaN	16
20	57758	890	NaN	10
21	57770	945	NaN	12
22	57787	872	NaN	17
23	57797	878	NaN	10
24	57819	846	NaN	22
25	57835	831	NaN	16
26	57847	842	NaN	12
27	57859	820	NaN	12
28	57867	835	NaN	8
29	57878	833	3875.56	11
30	57896	856	NaN	18
31	57907	863	NaN	11
32	57922	805	NaN	15
33	57931	819	NaN	9
34	57946	820	7350.2	15
35	57960	814	NaN	14
36	57973	819	NaN	13
37	57997	904	NaN	24
38	58013	896	NaN	16
39	58027	926	NaN	14
40	58043	946	NaN	16
41	58063	772	NaN	20
42	58086	814	NaN	23
43	58106	845	11693.5	20
44	58127	984	NaN	21
45	58153	1068	NaN	26
46	58184	1108	NaN	31
47	58222	1164	NaN	38
48	58252	1223	10290.28	30
49	58277	1302	NaN	25
50	58317	1400	NaN	40
51	58347	1560	NaN	30
52	58386	1638	NaN	39
53	58444	1732	NaN	58
54	58478	1848	NaN	34
55	58518	2022	21115.12	40
56	58565	2035	NaN	47
57	58621	2190	NaN	56
58	58676	2401	NaN	55
59	58724	2422	NaN	48
60	58785	2532	NaN	61
61	58856	2594	NaN	71
62	58930	2725	34145.02	74
63	59000	2869	NaN	70
64	59063	3058	NaN	63
65	59131	3372	NaN	68
66	59215	3644	NaN	84
67	59325	3895	NaN	110
68	59422	4087	NaN	97
69	59518	4172	NaN	96
70	59625	4360	43165.72	107
71	59753	4672	NaN	128
72	59873	4961	NaN	120
73	59992	5295	NaN	119
74	60115	5600	NaN	123
75	60267	5935	NaN	152
76	60429	6298	NaN	162
77	60615	6547	63612.64	186
78	60782	6832	NaN	167
79	60975	7337	NaN	193
80	61185	7855	NaN	210
81	61417	8135	NaN	232
82	61659	8314	NaN	242
83	61884	8889	NaN	225
84	62103	9265	NaN	219
85	62358	9789	55995.16	255
86	62640	10111	NaN	282
87	62925	10941	NaN	285
88	63206	11437	NaN	281
89	63526	11586	NaN	320
90	63878	11791	NaN	352
91	64218	12313	58467.5	340
92	64577	12233	NaN	359
93	64915	13108	NaN	338
94	65292	13752	NaN	377
95	65632	13820	NaN	340
96	66020	13799	NaN	388
97	66437	13961	NaN	417
98	66854	14317	NaN	417
99	67287	14549	47709.48	433
100	67780	15144	NaN	493
101	68190	14967	NaN	410
102	68599	15669	NaN	409
103	69029	15882	NaN	430
104	69479	16239	NaN	450
105	69938	16302	NaN	459
106	70395	16867	NaN	457
107	70826	17316	NaN	431
108	71292	17442	NaN	466
109	71806	17489	NaN	514
110	72291	17462	NaN	485
111	72776	17187	NaN	485
112	73274	17066	NaN	498
113	73786	17267	31472.22	512
114	74294	17684	NaN	508
115	74790	17427	NaN	496
116	75289	17135	NaN	499
117	75750	16765	NaN	461
118	76210	16574	NaN	460
119	76696	15988	NaN	486
120	77197	16316	47909.94	501
121	77662	16568	NaN	465
122	78087	16315	NaN	425
123	78501	15980	NaN	414
124	79005	15661	NaN	504
125	79504	15730	NaN	499
126	79911	15691	NaN	407
127	80347	15963	57598.84	436
128	80813	16418	NaN	466
129	81285	16480	NaN	472
130	81733	16334	NaN	448
131	82229	16726	NaN	496
132	82720	16888	NaN	491
133	83208	16912	NaN	488
134	83688	17541	89872.9	480
135	84194	18249	NaN	506
136	84701	18219	NaN	507
137	85185	18674	NaN	484
138	85752	18973	NaN	567
139	86338	19120	NaN	586
140	86886	19466	NaN	548
141	87437	20007	131234.48	551
142	88039	21136	NaN	602
143	88668	21491	NaN	629
144	89297	21225	NaN	629
145	89913	21580	NaN	616
146	90568	20921	NaN	655
147	91260	21733	NaN	692
148	91978	22767	103704.64	718
149	92701	24052	NaN	723
150	93414	25552	NaN	713
151	94174	26554	NaN	760
152	94998	26581	NaN	824
153	95807	26393	NaN	809
154	96640	27565	NaN	833
155	97447	29037	77511.2	807
156	98343	30779	NaN	896
157	99316	30690	NaN	973
158	100330	31950	NaN	1014
159	101385	32587	NaN	1055
160	102437	33782	NaN	1052
161	103530	34036	NaN	1093
162	104703	35395	87467.38	1173
163	105946	36755	NaN	1243
164	107266	36985	NaN	1320
165	108575	37491	NaN	1309
166	109915	37696	NaN	1340
167	111239	38137	NaN	1324
168	112657	37719	NaN	1418
169	114018	38173	75506.6	1361
170	115419	39258	NaN	1401
171	116909	38850	NaN	1490
172	118291	38743	NaN	1382
173	119641	38063	NaN	1350
174	120975	38262	NaN	1334
175	122262	37402	NaN	1287
176	123501	37734	61674.86	1239
177	124764	37760	NaN	1263
178	125936	37105	NaN	1172
179	127168	35517	NaN	1232
180	128392	34913	NaN	1224
181	129552	33851	NaN	1160
182	130577	33019	NaN	1025
183	131572	32589	41294.76	995
184	132578	32963	NaN	1006
185	133541	31769	NaN	963
186	134516	30607	NaN	975
187	135342	29416	NaN	826
188	136216	28386	NaN	874
189	137003	26917	NaN	787
190	137756	26803	23587.46	753
191	138537	26747	NaN	781
192	139260	25692	NaN	723
193	139972	24420	NaN	712
194	140648	23414	NaN	676
195	141284	22327	NaN	636
196	141870	20973	NaN	586
197	142475	21057	16304.08	605
198	143090	20997	NaN	615
199	143657	20218	NaN	567
200	144163	19452	NaN	506
201	144684	18525	NaN	521
202	145153	17863	NaN	469
203	145605	17045	NaN	452
204	146016	16860	11225.76	411
205	146395	16858	NaN	379
206	146775	16118	NaN	380
207	147141	15537	NaN	366
208	147496	14852	NaN	355
209	147800	14080	NaN	304
210	148108	13272	NaN	308
211	148389	12791	12495.34	281
212	148686	12897	NaN	297
213	148930	12142	NaN	244
214	149148	11526	NaN	218
215	149381	10936	NaN	233
216	149603	10315	NaN	222
217	149813	9714	NaN	210
218	150010	9462	13364	197
219	150207	9477	NaN	197
220	150392	9012	NaN	185
221	150554	8439	NaN	162
222	150727	8070	NaN	173
223	150862	7732	NaN	135
224	150997	7388	NaN	135
225	151134	7320	15301.78	137
226	151272	7211	NaN	138
227	151386	6850	NaN	114
228	151513	6588	NaN	127
229	151613	6153	NaN	100
230	151717	5883	NaN	104
231	151817	5570	NaN	100
232	151944	5451	18375.5	127
233	152052	5434	NaN	108
234	152146	5153	NaN	94
235	152216	4883	NaN	70
236	152295	4586	NaN	79
237	152370	4488	NaN	75
238	152435	4439	NaN	65
239	152484	4188	13631.28	49
240	152555	4200	NaN	71
241	152611	3979	NaN	56
242	152685	3745	NaN	74
243	152748	3560	NaN	63
244	152798	3379	NaN	50
245	152840	3247	8753.42	42
246	152893	3232	NaN	53
247	152938	3258	NaN	45
248	152983	3146	NaN	45
249	153028	3022	NaN	45
250	153090	2875	NaN	62
251	153128	2796	NaN	38
252	153171	2654	NaN	43
253	153212	2553	4410.12	41
254	153249	2496	NaN	37
255	153296	2412	NaN	47
256	153331	2298	NaN	35
257	153374	2198	NaN	43
258	153406	2143	NaN	32
259	153449	2038	NaN	43
260	153480	1986	NaN	31
261	153503	2010	3608.28	23
262	153538	1929	NaN	35
263	153574	1896	NaN	36
264	153607	1794	NaN	33
265	153636	1752	NaN	29
266	153660	1676	NaN	24
267	153687	1629	3541.46	27
268	153708	1652	NaN	21
269	153733	1575	NaN	25
270	153754	1518	NaN	21
271	153771	1467	NaN	17
272	153787	1369	NaN	16
273	153803	1290	NaN	16
274	153822	1288	4009.2	19
275	153839	1306	NaN	17
276	153854	1299	NaN	15
277	153876	1243	NaN	22
278	153893	1163	NaN	17
279	153910	1161	NaN	17
280	153930	1141	NaN	20
281	153941	1122	4944.68	11
282	153949	1133	NaN	8
283	153970	1110	NaN	21
284	153985	1073	NaN	15
285	154000	1006	NaN	15
286	154014	982	NaN	14
287	154029	972	NaN	15
288	154043	947	6615.18	14
289	154056	949	NaN	13
290	154067	904	NaN	11
291	154071	923	NaN	4
292	154078	917	NaN	7
293	154096	927	NaN	18
294	154100	892	NaN	4
295	154116	929	8820.24	16
296	154132	965	NaN	16
297	154143	926	NaN	11
298	154157	900	NaN	14
299	154165	877	NaN	8
300	154179	891	NaN	14
301	154191	892	NaN	12
302	154200	912	10089.82	9
303	154211	934	NaN	11
304	154221	935	NaN	10
305	154233	966	NaN	12
306	154249	943	NaN	16
307	154263	970	NaN	14
308	154270	943	NaN	7
309	154283	969	15569.06	13
310	154289	1040	NaN	6
311	154304	1062	NaN	15
312	154321	1069	NaN	17
313	154337	1100	NaN	16
314	154350	1082	NaN	13
315	154362	1111	NaN	12
316	154374	1146	20380.1	12
317	154387	1187	NaN	13
318	154408	1238	NaN	21
319	154424	1263	NaN	16
320	154433	1328	NaN	9
321	154451	1370	NaN	18
322	154471	1355	NaN	20
323	154493	1390	34746.4	22
324	154506	1524	NaN	13
325	154524	1548	NaN	18
326	154533	1502	NaN	9
327	154562	1523	NaN	29
328	154584	1545	NaN	22
329	154601	1551	NaN	17
330	154625	1612	55126.5	24
331	154643	1750	NaN	18
332	154667	1753	NaN	24
333	154693	1832	NaN	26
334	154721	1942	NaN	28
335	154753	2019	NaN	32
336	154784	2063	NaN	31
337	154814	2182	77310.74	30
338	154843	2370	NaN	29
339	154878	2492	NaN	35
340	154914	2687	NaN	36
341	154956	2774	NaN	42
342	155008	2945	NaN	52
343	155053	3042	NaN	45
344	155089	3188	91476.58	36
345	155132	3464	NaN	43
346	155182	3679	NaN	50
347	155229	3863	NaN	47
348	155283	4044	NaN	54
349	155338	4157	NaN	55
350	155398	4237	NaN	60
351	155471	4353	79983.54	73
352	155559	4657	NaN	88
353	155627	4750	NaN	68
354	155688	4938	NaN	61
355	155773	5109	NaN	85
356	155856	5319	NaN	83
357	155925	5386	NaN	69
358	155998	5655	65617.24	73
359	156077	6012	NaN	79
360	156154	6107	NaN	77
361	156238	6116	NaN	84
362	156326	5996	NaN	88
363	156431	6029	NaN	105
364	156522	5968	65817.7	91
365	156619	5992	NaN	97
366	156711	6225	NaN	92
367	156791	6016	NaN	80
368	156883	5802	NaN	92
369	156984	5765	NaN	101
370	157082	5763	NaN	98
371	157188	5714	NaN	106
372	157272	5867	NaN	84
373	157356	6028	NaN	84
374	157441	6030	NaN	85
375	157530	6015	NaN	89
376	157636	5970	NaN	106
377	157734	5998	NaN	98
378	157838	5895	78513.5	104
379	157929	6056	NaN	91
380	158018	6393	NaN	89
381	158120	6417	NaN	102
382	158231	6477	NaN	111
383	158346	6521	NaN	115
384	158473	6533	NaN	127
385	158591	6544	NaN	118
386	158720	6762	74771.58	129
387	158840	7032	NaN	120
388	158958	6974	NaN	118
389	159066	6999	NaN	108
390	159191	7044	NaN	125
391	159330	7098	NaN	139
392	159464	6993	NaN	134
393	159603	7123	68757.78	139
394	159712	7352	NaN	109
395	159840	7691	NaN	128
396	159965	7695	NaN	125
397	160102	7635	NaN	137
398	160254	7685	NaN	152
399	160399	7570	NaN	145
400	160563	7765	64147.2	164
401	160720	8052	NaN	157
402	160886	7996	NaN	166
403	161029	8152	NaN	143
404	161209	8161	NaN	180
405	161359	8332	NaN	150
406	161503	8160	NaN	144
407	161644	8270	68624.14	141
408	161762	8493	NaN	118
409	161932	8417	NaN	170
410	162101	8424	NaN	169
411	162263	8142	NaN	162
412	162447	7933	NaN	184
413	162584	7722	NaN	137
414	162720	7773	82923.62	136
415	162879	7824	NaN	159
416	163017	7651	NaN	138
417	163176	7444	NaN	159
418	163325	7198	NaN	149
419	163466	6946	NaN	141
420	163594	6992	NaN	128
421	163705	6855	93748.46	111
422	163831	7085	NaN	126
423	163951	7067	NaN	120
424	164093	6953	NaN	142
425	164222	6809	NaN	129
426	164361	6642	NaN	139
427	164479	6493	111388.94	118
428	164586	6650	NaN	107
429	164699	6841	NaN	113
430	164834	6916	NaN	135
431	164948	6901	NaN	114
432	165081	6851	NaN	133
433	165203	6830	NaN	122
434	165323	6774	NaN	120
435	165438	6945	130299	115
436	165576	7100	NaN	138
437	165712	7130	NaN	136
438	165849	7146	NaN	137
439	166010	7203	NaN	161
440	166150	7216	NaN	140
441	166302	7242	NaN	152
442	166443	7514	131902.68	141
443	166582	7883	NaN	139
444	166725	8033	NaN	143
445	166879	8288	NaN	154
446	167044	8383	NaN	165
447	167195	8368	NaN	151
448	167367	8363	NaN	172
449	167534	8532	95819.88	167
450	167683	8856	NaN	149
451	167860	8975	NaN	177
452	168037	9082	NaN	177
453	168236	9161	NaN	199
454	168421	9259	NaN	185
455	168585	9312	NaN	164
456	168781	9464	76107.98	196
457	168973	9710	NaN	192
458	169138	9692	NaN	165
459	169322	9476	NaN	184
460	169491	9334	NaN	169
461	169657	9133	NaN	166
462	169827	8889	NaN	170
463	169988	8909	81186.3	161
464	170148	9058	NaN	160
465	170305	9010	NaN	157
466	170475	8939	NaN	170
467	170633	8787	89004.24	158
468	170778	8695	NaN	145
469	170930	8558	NaN	152
470	171063	8645	NaN	133
471	171234	8803	NaN	171
472	171400	8526	NaN	166
473	171527	8277	NaN	127
474	171658	8178	NaN	131
475	171800	8126	NaN	142
476	171943	8006	NaN	143
477	172064	8101	102368.24	121
478	172194	8197	NaN	130
479	172344	7983	NaN	150
480	172468	7736	NaN	124
481	172609	7727	NaN	141
482	172741	7628	103571	132
483	172865	7473	NaN	124
484	173009	7504	NaN	144
485	173153	7735	NaN	144
486	173274	7746	NaN	121
487	173412	7418	NaN	138
488	173535	7490	NaN	123
489	173682	7398	NaN	147
490	173845	7253	NaN	163
491	173962	7356	NaN	117
492	174105	7465	NaN	143
493	174237	7450	NaN	132
494	174370	7469	NaN	133
495	174502	7538	NaN	132
496	174623	7492	NaN	121
497	174732	7458	242022.04	109
498	174869	7581	NaN	137
499	174982	7801	NaN	113
500	175134	7801	NaN	152
501	175253	7726	NaN	119
502	175371	7746	NaN	118
503	175502	7624	389694.24	131
504	175608	7560	NaN	106
505	175725	7717	NaN	117
506	175861	7961	NaN	136
507	175973	8177	NaN	112
508	176108	8399	NaN	135
509	176244	8435	NaN	136
510	176361	8663	NaN	117
511	176473	8473	NaN	112
512	176588	8892	510237.52	115
513	176720	9914	NaN	132
514	176882	11076	NaN	162
515	177012	12124	NaN	130
516	177189	13315	NaN	177
517	177344	14348	NaN	155
518	177519	14678	NaN	175
519	177688	15313	381742.66	169
520	177867	16505	NaN	179
521	178069	17498	NaN	202
522	178249	18220	NaN	180
523	178467	18697	NaN	218
524	178692	18879	NaN	225
525	178908	18815	NaN	216
526	179149	19257	249305.42	241
527	179391	20064	NaN	242
528	179624	19966	NaN	233
529	179861	19938	NaN	237
530	180101	19774	NaN	240
531	180335	19559	NaN	234
532	180594	19313	NaN	259
533	180849	19437	296747.62	255
534	181080	19672	NaN	231
535	181313	19235	NaN	233
536	181533	18738	NaN	220
537	181734	18227	NaN	201
538	181981	17788	NaN	247
539	182202	17155	NaN	221
540	182420	17122	374192	218
541	182646	17404	NaN	226
542	182840	16821	NaN	194
543	183035	16744	NaN	195
544	183253	16404	NaN	218
545	183454	16179	NaN	201
546	183635	15305	NaN	181
547	183825	15591	348666.76	190
548	184032	15947	NaN	207
549	184237	15499	NaN	205
550	184423	15110	NaN	186
551	184613	14923	NaN	190
552	184772	14492	NaN	159
553	184943	14013	NaN	171
554	185101	13912	NaN	158
555	185240	14106	NaN	139
556	185399	13857	NaN	159
557	185543	13420	NaN	144
558	185666	13027	NaN	123
559	185807	12608	NaN	141
560	185951	12270	NaN	144
561	186077	12322	218501.4	126
562	186233	12555	NaN	156
563	186366	12352	NaN	133
564	186495	12014	NaN	129
565	186619	11863	NaN	124
566	186746	11491	NaN	127
567	186867	11511	NaN	121
568	186991	11436	238213.3	124
569	187100	11630	NaN	109
570	187220	11343	NaN	120
571	187337	11299	NaN	117
572	187461	11008	NaN	124
573	187581	10874	NaN	120
574	187683	10597	NaN	102
575	187801	10752	325547.04	118
576	187906	10980	NaN	105
577	188012	10942	NaN	106
578	188157	10871	NaN	145
579	188261	10729	NaN	104
580	188371	10926	NaN	110
581	188472	10924	NaN	101
582	188565	11070	496138.5	93
583	188689	11545	NaN	124
584	188808	11868	NaN	119
585	188915	11987	NaN	107
586	189029	12184	NaN	114
587	189150	12360	NaN	121
588	189269	12672	NaN	119
589	189378	13049	670939.62	109
590	189518	13799	NaN	140
591	189639	14323	NaN	121
592	189785	14493	NaN	146
593	189923	14941	NaN	138
594	190090	15177	NaN	167
595	190255	15251	NaN	165
596	190424	15708	NaN	169
597	190584	16503	NaN	160
598	190750	16921	NaN	166
599	190906	17158	NaN	156
600	191069	17633	NaN	163
601	191249	17883	NaN	180
602	191409	17823	NaN	160
603	191566	18549	NaN	157
604	191741	19318	NaN	175
605	191932	19565	NaN	191
606	192111	19705	NaN	179
607	192302	19753	NaN	191
608	192505	20089	NaN	203
609	192695	19746	NaN	190
610	192883	20102	542845.68	188
611	193055	20556	NaN	172
612	193255	20540	NaN	200
613	193450	20560	NaN	195
614	193681	20467	NaN	231
615	193917	20185	NaN	236
616	194090	19611	NaN	173
617	194286	19754	NaN	196
618	194471	20192	NaN	185
619	194667	19890	NaN	196
620	194886	19133	NaN	219
621	195077	18610	NaN	191
622	195245	17909	NaN	168
623	195409	17829	NaN	164
624	195569	17660	238480.58	160
625	195739	17561	NaN	170
626	195895	18011	NaN	156
627	196053	17468	NaN	158
628	196214	16525	NaN	161
629	196361	15990	NaN	147
630	196505	15175	162372.6	144
631	196635	15066	NaN	130
632	196764	14880	NaN	129
633	196887	14188	NaN	123
634	197020	13756	NaN	133
635	197150	13125	NaN	130
636	197257	12555	NaN	107
637	197364	12017	NaN	107
638	197474	11802	112925.8	110
639	197581	11802	NaN	107
640	197685	11696	NaN	104
641	197774	11356	NaN	89
642	197858	10862	NaN	84
643	197953	10343	NaN	95
644	198054	9841	NaN	101
645	198136	9786	NaN	82
646	198216	9704	NaN	80
647	198312	9384	NaN	96
648	198390	8989	NaN	78
649	198460	8528	NaN	70
650	198531	8227	100697.74	71
651	198595	7888	NaN	64
652	198666	7872	NaN	71
653	198732	7689	NaN	66
654	198803	7344	NaN	71
655	198849	6967	NaN	46
656	198894	6817	NaN	45
657	198965	6608	NaN	71
658	199014	6390	NaN	49
659	199071	6345	117736.84	57
660	199133	6334	NaN	62
661	199184	5966	NaN	51
662	199218	5821	NaN	34
663	199262	5694	NaN	44
664	199305	5445	NaN	43
665	199339	5257	154086.92	34
666	199367	5212	NaN	28
667	199418	5299	NaN	51
668	199467	5264	NaN	49
669	199493	5025	NaN	26
670	199540	5054	NaN	47
671	199566	5071	NaN	26
672	199603	5037	NaN	37
673	199633	5194	NaN	30
674	199675	5387	NaN	42
675	199706	5421	NaN	31
676	199746	5413	NaN	40
677	199773	5443	267948.2	27
678	199817	5646	NaN	44
679	199850	5653	NaN	33
680	199893	5832	NaN	43
681	199932	6108	NaN	39
682	199967	6233	NaN	35
683	200011	6421	NaN	44
684	200065	6617	NaN	54
685	200109	6711	NaN	44
686	200153	6913	NaN	44
687	200198	7219	NaN	45
688	200244	7607	NaN	46
689	200301	7926	NaN	57
690	200371	8236	NaN	70
691	200431	8510	NaN	60
692	200478	8945	NaN	47
693	200548	9247	NaN	70
694	200616	9827	NaN	68
695	200677	10297	NaN	61
696	200746	10644	NaN	69
697	200830	11208	NaN	84
698	200904	11607	NaN	74
699	200982	12157	NaN	78
700	201071	12475	NaN	89
701	201139	12886	NaN	68
702	201226	13680	NaN	87
703	201327	14164	NaN	101
704	201436	14649	NaN	109
705	201534	15030	NaN	98
706	201639	15448	NaN	105
707	201742	15630	NaN	103
708	201858	16129	NaN	116
709	201981	16592	NaN	123
710	202129	16984	NaN	148
711	202261	17110	NaN	132
712	202382	17202	NaN	121
713	202485	17323	NaN	103
714	202599	16996	NaN	114
715	202757	17099	NaN	158
716	202882	17222	NaN	125
717	203097	17024	NaN	215
718	203284	16719	NaN	187
719	203407	16494	NaN	123
720	203522	16224	NaN	115
721	203646	15385	NaN	124
722	203775	15465	NaN	129
723	203887	15394	NaN	112
724	204006	14953	NaN	119
725	204119	14650	NaN	113
726	204240	14094	NaN	121
727	204352	13733	NaN	112
728	204427	13035	NaN	75
729	204522	12906	NaN	95
730	204612	12863	NaN	90
731	204712	12548	NaN	100
732	204817	12136	NaN	105
733	204898	11745	NaN	81
734	204979	11306	NaN	81
735	205045	10899	NaN	66
736	205143	10842	NaN	98
737	205238	10925	NaN	95
738	205326	10592	NaN	88
739	205399	10438	NaN	73
740	205496	10249	NaN	97
741	205600	9966	NaN	104
742	205687	9898	NaN	87
743	205777	10050	NaN	90
744	205864	10029	NaN	87
745	205933	9742	NaN	69
746	205989	9348	NaN	56
747	206051	9208	NaN	62
748	206119	8797	NaN	68
749	206192	8477	NaN	73
750	206250	8401	NaN	58
751	206312	8496	NaN	62
752	206389	8027	NaN	77
753	206442	7839	NaN	53
754	206490	7752	NaN	48
755	206532	7249	NaN	42
756	206589	7190	NaN	57
757	206649	7114	NaN	60
758	206703	7172	NaN	54
759	206743	7163	NaN	40
760	206814	7061	NaN	71
761	206856	6968	NaN	42
762	206902	6719	NaN	46
763	206955	6543	NaN	53
764	206998	6583	NaN	43
765	207037	6575	NaN	39
766	207074	6466	NaN	37
767	207132	6288	NaN	58
768	207177	6231	NaN	45
769	207214	6111	NaN	37
770	207256	5948	NaN	42
771	207285	5987	NaN	29
772	207327	5933	NaN	42
773	207374	5889	NaN	47
774	207416	5814	NaN	42
775	207462	5851	NaN	46
776	207499	5817	NaN	37
777	207539	5710	NaN	40
778	207576	5815	NaN	37
779	207624	5984	NaN	48
780	207670	6146	NaN	46
781	207706	6447	NaN	36
782	207755	6732	NaN	49
783	207805	6999	NaN	50
784	207849	7223	NaN	44
785	207888	7506	NaN	39
786	207949	7976	NaN	61
787	208012	8337	NaN	63
788	208069	8604	NaN	57
789	208133	8870	NaN	64
790	208195	9308	NaN	62
791	208272	9745	NaN	77
792	208333	10096	NaN	61
793	208411	10615	NaN	78
794	208499	11122	NaN	88
795	208591	11500	NaN	92
796	208678	11823	NaN	87
797	208773	12013	NaN	95
798	208858	12017	NaN	85
799	208947	12205	NaN	89
800	209030	12453	NaN	83
801	209122	12545	NaN	92
802	209237	12669	NaN	115
803	209338	12573	NaN	101
804	209437	12404	NaN	99
805	209529	12516	NaN	92
806	209613	12616	NaN	84
807	209710	12724	NaN	97
808	209785	12592	NaN	75
809	209852	12348	NaN	67
810	209908	12065	NaN	56
811	209947	11868	NaN	39
